# Supplementary material for: Targeted Mass Spectrometry Enables Quantification of Novel Pharmacodynamic Biomarkers of ATM Kinase Inhibition
Source: Cancers (Basel). 2021 Jul 30;13(15):3843. doi: 10.3390/cancers13153843 (PMC8345163; doi:10.3390/cancers13153843)
Supplement: Supplementary file 1 [file cancers-13-03843-s001.zip]

Archive with 2 entries (2 files):
- SupplementaryMaterials/DDR2_Supplemental_Tables_Final.xlsx
- SupplementaryMaterials/Supplemental_Material_Antibody_Characterization_Results.pdf
