# Supplementary material for: Targeted Mass Spectrometry Enables Quantification of Novel Pharmacodynamic Biomarkers of ATM Kinase Inhibition
Source: Cancers (Basel). 2021 Jul 30;13(15):3843. doi: 10.3390/cancers13153843 (PMC8345163; doi:10.3390/cancers13153843)
Supplement: Supplementary file 1 [file cancers-13-03843-s001.zip › SupplementaryMaterials/DDR2_Supplemental_Tables_Final.xlsx]

## Sheet: S1 IMAC data
Supplemental Table 1. Phosphoproteomics data for LCL cells exposed to ionizing radiation. Columns contain peptide and protein identifications for SILAC results from LCL cells exposed to ionizing radiation. Quantitative ratios for quantified peptides are provided in the first two columns for the LCL-57 (ATM+/+) and LCL-26 (ATM-/-) cells and treatments indicated (10Gy IR or mock irradiation). Addit…
Sequence	Gene	Protein	LCL-26, 10Gy/LCL-57, mock	LCL-57,10Gy/LCL-57, mock	LCL-57,10Gy/LCL-26,10Gy	Modifications	Modifiedsequence	PEP	Localization prob	Position
TLDNGGFYISPR	HCK	IPI00646510	0.328	13.512	37.176	Phospho (STY)	_TLDNGGFY(ph)ISPR_	0.01	0.999797	209
AIGGIILTASHNPGGPNGDFGIK	PGM1	IPI00217872	0.04596	0.96058	21	Phospho (STY)	_AIGGIILT(ph)ASHNPGGPNGDFGIK_	0	0.5	133
SPPVGSGPASGVEPTSFPVESEAR	SRA1	IPI00102313	0.062363	1.1274	16.768	Phospho (STY)	_S(ph)PPVGSGPASGVEPTSFPVESEAR_	0	0.999978	87
SNSIDGSNVTVTPGPGEQTVDVEPR	TRERF1	IPI00044583	0.55726	10.216	16.543	Phospho (STY)	_SNSIDGSNVTVT(ph)PGPGEQTVDVEPR_	0.02	0.997749	767
EMFPYEASTPTGISASCR	TMPO	IPI00030131	0.42215	7.7176	16.498	Oxidation (M),Phospho (STY)	_EM(ox)FPYEAST(ph)PTGISASCR_	0.01	0.844836	355
EIESEIDSEEELINK	MCM6	IPI00031517	1.5555	20.082	12.759	Phospho (STY)	_EIESEIDS(ph)EEELINK_	0	1	762
LSQLEEHLSQLQDNPPQEK	NUMA1	IPI00872028	1.4838	18.13	12.31	Phospho (STY)	_LSQLEEHLS(ph)QLQDNPPQEK_	0	0.999995	401
MAPTPIPTRSPSDSSTASTPVAEQIER	DBN1	IPI00794221	0.067978	0.80142	11.194	Oxidation (M),Phospho (STY)	_M(ox)APTPIPT(ph)RSPSDSSTASTPVAEQIER_	0	0.498797	383
FVQETELSQR	NCAPH2	IPI00853120	1.5486	19.205	11.191	Phospho (STY)	_FVQETELS(ph)QR_	0	0.999998	493
PNPSSTSSPYPLPEEIR	SKAP2	IPI00022508	0.089695	1.0665	9.2366	Phospho (STY)	_PNPSS(ph)TSSPYPLPEEIR_	0	0.806415	6
KGGSYSQAASSDSAQGSDMSLTACK	HLA-B;HLA-C;HLA-A;MICA;LOC441528	IPI00785070	0.15812	1.2619	8.4014	Oxidation (M),2 Phospho (STY)	_KGGSYSQAASSDSAQGS(ph)DM(ox)S(ph)LTACK_	0	0.842877	365
SASDLSEDLFK	RTF1	IPI00303832	2.0555	17.795	8.2411	Phospho (STY)	_SASDLS(ph)EDLFK_	0	1	655
VKEPSQDTVATEPSEVEGSAANK	USP28	IPI00045496	0.6201	5.5474	8.2209	Phospho (STY)	_VKEPS(ph)QDTVATEPSEVEGSAANK_	0	0.864939	67
WQYLHHELSSK	SYNE2	IPI00239406	0.14547	1.1816	7.6961	Phospho (STY)	_WQYLHHELSS(ph)K_	0.03	0.998929	4461
VPSNSQLEIEGNSSGR	SMARCA2	IPI00514648	0.34375	2.884	7.5712	Phospho (STY)	_VPSNS(ph)QLEIEGNSSGR_	0	0.999999	1410
VEQNSEPCAGSSSESDLQTVFK	UBR7	IPI00221172	0.3891	2.7566	7.1713	Phospho (STY)	_VEQNS(ph)EPCAGSSSESDLQTVFK_	0	0.999848	257
KVPSFTFTPTVTYQR	ROBO1	IPI00418121	0.18813	1.332	7.0279	Phospho (STY)	_KVPS(ph)FTFTPTVTYQR_	0.02	0.998865	944
NLSDIDQSFNK	ATM	IPI00298306	0.52264	3.3436	6.4757	Phospho (STY)	_NLS(ph)DIDQSFNK_	0	1	2996
LLEENETEAVTVPTPSPTPVR	BAIAP2L1	IPI00179326	0.17415	1.0562	6.1431	Phospho (STY)	_LLEENETEAVTVPTPS(ph)PTPVR_	0	0.952135	414
SLAFEEGSQSTTISSLSEK		IPI00298306	1.5524	9.8263	6.0174	Phospho (STY)	_SLAFEEGS(ph)QSTTISSLSEK_	0	0.980439	1981
MRTLAHFR	CHP	IPI00790539	0.71348	4.6984	5.8545	Phospho (STY)	_MRT(ph)LAHFR_	0.03	1	3
DPGVSESPPPGR	IL16	IPI00442038	1.1175	6.2655	5.495	Phospho (STY)	_DPGVSES(ph)PPPGR_	0	0.999953	922
SGLQLSLEQGTGENSFR	SP100	IPI00218326	0.86065	4.5575	5.3635	Phospho (STY)	_SGLQLS(ph)LEQGTGENSFR_	0	1	171
GSGSQSSVPSVDQFTGVGIR	SMC3	IPI00219420	0.77821	4.0548	5.2775	Phospho (STY)	_GSGS(ph)QSSVPSVDQFTGVGIR_	0	0.838168	1083
LLEENETEAVTVPTPSPTPVR	BAIAP2L1	IPI00179326	0.2384	1.2378	5.2591	Phospho (STY)	_LLEENETEAVTVPTPSPT(ph)PVR_	0	0.890011	416
LSSQISAGEEK	MTDH	IPI00328715	0.42129	2.2696	5.151	Phospho (STY)	_LSSQIS(ph)AGEEK_	0.01	0.999741	298
PSGNSAEEYYENVPCK	GCET2	IPI00946490	0.20028	1.0471	4.9019	Phospho (STY)	_PSGNS(ph)AEEYYENVPCK_	0	0.999859	104
DHTPSQELALTQSVGGDSSADR	METTL3	IPI00009755	0.74657	3.9159	4.7333	Phospho (STY)	_DHT(ph)PSQELALTQSVGGDSSADR_	0	0.557055	348
DLSQESSSTAPGSEVTIK	NCOA2	IPI00018251	0.30643	1.5121	4.6954	Phospho (STY)	_DLS(ph)QESSSTAPGSEVTIK_	0	0.999966	716
HGGSPQPLATTPLSQEPVNPPSEASPTR	SRRM2	IPI00782992	1.9817	10.215	4.6515	3 Phospho (STY)	_HGGS(ph)PQPLATTPLS(ph)QEPVNPPS(ph)EASPTR_	0	0.893289	395
LTIFGNSAVSQPASSSNHSSR	NEDD4	IPI00945379	0.25657	1.1142	4.5647	Phospho (STY)	_LTIFGNSAVSQPASSS(ph)NHSSR_	0	0.307891	739
ALSIESLSPTDSSNGVNWR	STARD13	IPI00419226	0.30769	1.479	4.4584	Phospho (STY)	_ALS(ph)IESLSPTDSSNGVNWR_	0.05	0.994429	411
TEVTPAAQVDVLYSR	LIME1	IPI00646802	0.24162	1.0556	4.3638	Phospho (STY)	_TEVTPAAQVDVLY(ph)SR_	0	0.995239	200
HGGSPQPLATTPLSQEPVNPPSEASPTR	SRRM2	IPI00782992	2.1414	10.311	4.3454	3 Phospho (STY)	_HGGS(ph)PQPLATTPLS(ph)QEPVNPPSEAS(ph)PTR_	0	0.999972	377
ESSPLYSPTFSDSTSAVK	MAP1B	IPI00008868	0.15286	0.69785	4.3068	Phospho (STY)	_ESS(ph)PLYSPTFSDSTSAVK_	0	0.878032	1793
NLDNGGFYISPR	LCK	IPI00515097	0.24333	1.1107	4.2107	Phospho (STY)	_NLDNGGFY(ph)ISPR_	0	0.99999	192
LLLERPSPIRDR	RBM15	IPI00102752	1.0623	4.7288	4.1973	Phospho (STY)	_LLLERPS(ph)PIRDR_	0.03	1	700
KGGSYSQAASSDSAQGSDMSLTACKV	HLA-B;HLA-C;HLA-A;MICA;LOC441528	IPI00785070	0.30341	1.1327	4.1115	Oxidation (M),2 Phospho (STY)	_KGGSYSQAASSDSAQGS(ph)DM(ox)S(ph)LTACKV_	0	0.999157	362
SSSSSSQPEHSAMLVSTAASPSLIK	TMPO	IPI00216230	2.4035	10.201	4.025	Oxidation (M),Phospho (STY)	_SSSSSSQPEHS(ph)AM(ox)LVSTAASPSLIK_	0.01	0.446532	301
DLVMGSSPQLK	ANKRD57	IPI00253323	0.21546	0.8746	4.0117	Oxidation (M),Phospho (STY)	_DLVM(ox)GSS(ph)PQLK_	0	0.839465	213
RAYLPDGYENENQLLNSQDC	CGGBP1	IPI00295585	0.6404	2.4575	3.9767	Phospho (STY)	_RAYLPDGYENENQLLNS(ph)QDC_	0	1	164
ISLPGQMAGTPITPLK	GORASP2	IPI00743931	0.39541	1.5448	3.8612	Oxidation (M),Phospho (STY)	_ISLPGQM(ox)AGT(ph)PITPLK_	0	0.999538	234
TDGFAEAIHSPQVAGVPR	TPR	IPI00742682	0.40751	1.4274	3.8514	Phospho (STY)	_TDGFAEAIHS(ph)PQVAGVPR_	0	1	2155
AEEFVVLSQEPSVTETIAPK	EP400	IPI00167535	1.2718	5.1148	3.8323	Phospho (STY)	_AEEFVVLS(ph)QEPSVTETIAPK_	0.01	0.999998	2086
NFSDNQLQEGK	TAGLN2	IPI00647915	0.87735	3.4969	3.811	Phospho (STY)	_NFS(ph)DNQLQEGK_	0	1	184
VLCTRPSGNSAEEYYENVPCK	GCET2	IPI00946490	0.33727	1.2589	3.7943	2 Phospho (STY)	_VLCTRPS(ph)GNS(ph)AEEYYENVPCK_	0.01	0.995564	101
YLLGDAPVSPSSQK	TERF2IP	IPI00008961	0.53881	2.0134	3.7824	Phospho (STY)	_YLLGDAPVSPS(ph)SQK_	0	0.457539	205
ERPQLAECEEPSIYSPAFPR	PITPNM1	IPI00307758	0.88079	3.5177	3.7748	Phospho (STY)	_ERPQLAECEEPSIY(ph)SPAFPR_	0.02	0.842757	895
SPLTPEKEVGYLEFTGPPQKPPR	PTK2B	IPI00029702	0.55712	2.1674	3.7692	Phospho (STY)	_S(ph)PLTPEKEVGYLEFTGPPQKPPR_	0.01	0.967734	839
DVTPPPETEVVLIK	MAP4	IPI00396171	0.98063	3.5465	3.6608	Phospho (STY)	_DVT(ph)PPPETEVVLIK_	0	1	521
RPTLTTFFGR	SPN	IPI00027430	0.47138	1.7153	3.6511	Phospho (STY)	_RPT(ph)LTTFFGR_	0	1	341
MTISQQEFGR	PSMD4	IPI00022694	2.1342	7.8337	3.5976	Oxidation (M),Phospho (STY)	_M(ox)TIS(ph)QQEFGR_	0.01	0.999981	266
QQDSQPEEVMDVLEMVENVK	PNN	IPI00789041	1.1645	4.3813	3.5789	2 Oxidation (M),Phospho (STY)	_QQDS(ph)QPEEVM(ox)DVLEM(ox)VENVK_	0	1	381
SSSEITLSECDAEDAGEPR	SIPA1L3	IPI00297254	0.27002	1.1156	3.5276	Phospho (STY)	_S(ph)SSEITLSECDAEDAGEPR_	0	0.402077	170
HTSLNDLSLTR	JAKMIP1	IPI00853270	0.26908	0.93274	3.511	Phospho (STY)	_HTS(ph)LNDLSLTR_	0	0.999368	382
QIANSQDGYVWQVTDMNR	TROVE2	IPI00019450	1.3393	4.756	3.4805	Oxidation (M),Phospho (STY)	_QIANS(ph)QDGYVWQVTDM(ox)NR_	0	1	19
TEELIESPKLESSEGEIIQTVDR	SCAF11	IPI00746412	0.83813	2.9515	3.4014	2 Phospho (STY)	_TEELIES(ph)PKLESS(ph)EGEIIQTVDR_	0	0.999273	608
SVSVATGLNMMK	BAIAP2L1	IPI00179326	0.35167	1.2465	3.3648	2 Oxidation (M),Phospho (STY)	_SVS(ph)VATGLNM(ox)M(ox)K_	0	0.988739	331
ITEAPASEKEIVEVK	HMGN5	IPI00006157	0.91024	2.8742	3.3241	Phospho (STY)	_ITEAPAS(ph)EKEIVEVK_	0	1	93
KQPPVSPGTALVGSQKEPSEVPTPK	HMGA1	IPI00744851	1.8946	6.0707	3.319	Phospho (STY)	_KQPPVSPGTALVGS(ph)QKEPSEVPTPK_	0	0.996493	44
NASASFQELEDKK	DNAJC2	IPI00830108	0.68899	2.4782	3.3053	Phospho (STY)	_NAS(ph)ASFQELEDKK_	0	0.999998	47
VQSSPNLLAAGR	SORBS2	IPI00926122	0.36176	1.3185	3.2891	Phospho (STY)	_VQS(ph)SPNLLAAGR_	0	0.995082	27
IISIFSGTEK	PAK2;LOC646214	IPI00419979	0.4155	1.4804	3.2849	Phospho (STY)	_IISIFS(ph)GTEK_	0	0.999641	58
AILDAEPGPRPALQPSPSIR	TBC1D10A	IPI00877716	0.30117	1.1309	3.2842	Phospho (STY)	_AILDAEPGPRPALQPS(ph)PSIR_	0	0.996783	414
TTAVEIDYDSLK	FYB	IPI00073110	0.30736	1.0012	3.2399	Phospho (STY)	_TTAVEIDYDS(ph)LK_	0	0.998439	583
TDASSASSFLDSDELER	RBM39	IPI00163505	0.54023	1.7102	3.2065	Phospho (STY)	_TDASSASSFLDS(ph)DELER_	0	1	341
SLVQDSLSTNSSDLVAPSPDAFR	TP53BP1	IPI00742743	1.125	3.2129	3.1637	Phospho (STY)	_SLVQDS(ph)LSTNSSDLVAPSPDAFR_	0	0.686328	359
SAADSISESVPVGPK	USP5	IPI00024664	0.82703	2.7329	3.1624	2 Phospho (STY)	_S(ph)AADS(ph)ISESVPVGPK_	0	0.999954	779
SINKLDSPDPFK	EPS15	IPI00292134	0.61701	2.0607	3.0691	Phospho (STY)	_SINKLDS(ph)PDPFK_	0	1	796
REVLYDSEGLSGEER	SCAF1	IPI00303343	1.2975	4.4629	3.0578	2 Phospho (STY)	_REVLYDS(ph)EGLS(ph)GEER_	0	0.999979	734
SSLSSLSPPSSPLDTPFLPASR	WWC3	IPI00395925	0.44163	1.9411	3.031	2 Phospho (STY)	_SSLSSLS(ph)PPS(ph)SPLDTPFLPASR_	0	0.995558	462
SLGLSLSGGDQEDAGR	NAGK	IPI00296526	0.37247	1.0829	3.0067	Phospho (STY)	_SLGLSLS(ph)GGDQEDAGR_	0	0.999889	122
IADPEHDHTGFLTEYVATR	MAPK3	IPI00018195	0.54081	1.4724	2.9954	Phospho (STY)	_IADPEHDHTGFLTEY(ph)VATR_	0	0.791151	204
FFSSETTAAHSLVGTPYYMSPER	NEK6	IPI00396662	0.56988	1.8812	2.9746	Oxidation (M),Phospho (STY)	_FFSSETTAAHS(ph)LVGTPYYM(ox)SPER_	0	0.589522	240
AVLSDSPQLSEGK	HAUS6	IPI00719210	0.51421	1.6036	2.9736	Phospho (STY)	_AVLSDS(ph)PQLSEGK_	0	0.940966	552
VLAGETLSVNDPPDVLDR	ILF3	IPI00298788	0.94656	2.7628	2.9563	Phospho (STY)	_VLAGETLS(ph)VNDPPDVLDR_	0	0.999652	190
NISQELNMEQK	PHF14	IPI00472782	1.5183	4.7169	2.9538	Oxidation (M),Phospho (STY)	_NIS(ph)QELNM(ox)EQK_	0.01	1	936
ETFASDTNEALASLDESQEGHAEAK	PHAX	IPI00303402	1.1824	3.6422	2.9326	Phospho (STY)	_ETFASDTNEALAS(ph)LDESQEGHAEAK_	0	0.610122	364
FQSLGVAFYR	RAB7A	IPI00016342	0.43245	1.1922	2.9205	Phospho (STY)	_FQS(ph)LGVAFYR_	0	1	72
LPTAPFGCAPGTSFLQVTPPTSQNTTAR	ZNF280C	IPI00183642	1.6933	4.7779	2.858	2 Phospho (STY)	_LPTAPFGCAPGTSFLQVT(ph)PPTS(ph)QNTTAR_	0	0.382841	544
TDSDSDLQLYK	AMPD2	IPI00007722	0.65407	1.9446	2.8337	Phospho (STY)	_TDS(ph)DSDLQLYK_	0	0.999037	190
NNTVIDELPFKSPITK	GAB2	IPI00954439	0.65971	1.6228	2.8202	Phospho (STY)	_NNTVIDELPFKSPIT(ph)K_	0	0.764984	553
NSPGLLVSPGNLNK	MEF2C;MEF2A	IPI00289092	0.36115	0.95831	2.8005	2 Phospho (STY)	_NS(ph)PGLLVS(ph)PGNLNK_	0	1	222
AAESLTAIPEPASPQLLETPIHASQIQK	MDC1	IPI00552897	0.8727	2.5116	2.7836	Phospho (STY)	_AAESLTAIPEPAS(ph)PQLLETPIHASQIQK_	0	0.993547	1775
DLAAAAEPGAGSQHLEVR	MCM6	IPI00031517	2.7914	8.3749	2.7828	Phospho (STY)	_DLAAAAEPGAGS(ph)QHLEVR_	0	1	13
VGDSTPVSEKPVSAAVDANASESP	GORASP2	IPI00743931	0.61779	1.9187	2.7799	Phospho (STY)	_VGDS(ph)TPVSEKPVSAAVDANASESP_	0	0.499943	444
VRPGSALAAAVAPPEPAEPVR	GPRIN1	IPI00332155	0.36327	1.0908	2.7773	Phospho (STY)	_VRPGS(ph)ALAAAVAPPEPAEPVR_	0	1	895
SLVQDSLSTNSSDLVAPSPDAFR	TP53BP1	IPI00742743	1.1661	3.1653	2.7495	2 Phospho (STY)	_SLVQDSLST(ph)NSSDLVAPS(ph)PDAFR_	0	1	371
VSTTTDSPVSPAQAASPFIPLDELSSK	FAM122A	IPI00061087	0.63679	1.6088	2.7069	Phospho (STY)	_VSTTTDS(ph)PVSPAQAASPFIPLDELSSK_	0	0.981254	267
TLSDESLCSGR	SIPA1L3	IPI00297254	0.39455	1.072	2.7063	Phospho (STY)	_TLS(ph)DESLCSGR_	0	0.999998	1544
ISTPQTNTVPIKPLISTPPVSSQPK	WAC	IPI00256605	0.88832	2.6117	2.7018	Phospho (STY)	_IS(ph)TPQTNTVPIKPLISTPPVSSQPK_	0.06	0.499972	456
SQSLPGADSLLAKPIDK	TRRAP	IPI00069084	0.75037	2.0442	2.6876	Phospho (STY)	_SQS(ph)LPGADSLLAKPIDK_	0.01	0.975473	2077
NLGSINTELQDVQR	SEC22B	IPI00006865	0.85978	2.2199	2.6756	Phospho (STY)	_NLGS(ph)INTELQDVQR_	0	0.5	137
VKSSPLIEK	RCSD1	IPI00017659	0.84214	1.9877	2.6701	Phospho (STY)	_VKSS(ph)PLIEK_	0	0.982492	83
PSSPGGLPEEDSVLFNK	RABGAP1L	IPI00477388	0.36465	0.98167	2.6507	Phospho (STY)	_PSS(ph)PGGLPEEDSVLFNK_	0	0.976359	119
AQEGSSEELYCICR	BPTF	IPI00384109	1.3447	3.9074	2.6222	Phospho (STY)	_AQEGSS(ph)EELYCICR_	0	0.73672	70
GAAAAATGQPGTAPAGTPGAPPLAGMAIVK	TRIM28	IPI00438229	0.68216	1.78	2.5954	Oxidation (M),Phospho (STY)	_GAAAAATGQPGTAPAGT(ph)PGAPPLAGM(ox)AIVK_	0	0.99597	541
VLSDSEDEEKDADVPGTSTR	PHIP	IPI00291916	0.1766	0.46177	2.5954	2 Phospho (STY)	_VLS(ph)DS(ph)EDEEKDADVPGTSTR_	0	1	1281
FHSLPFSLTK	CYLD	IPI00106663	0.62839	1.7786	2.5766	2 Phospho (STY)	_FHS(ph)LPFS(ph)LTK_	0	1	418
PSSPGGLPEEDSVLFNK	RABGAP1L	IPI00477388	0.36798	0.90281	2.5659	Phospho (STY)	_PS(ph)SPGGLPEEDSVLFNK_	0	0.584955	118
ALSSGGSITSPPLSPALPK	GIGYF2	IPI00647635	0.85232	1.9277	2.5581	2 Phospho (STY)	_ALS(ph)SGGSITS(ph)PPLSPALPK_	0	0.843009	19
LNSPTDSTPALLSATVTPQK	C13orf15	IPI00022350	0.83976	2.2547	2.5543	Phospho (STY)	_LNSPT(ph)DSTPALLSATVTPQK_	0	0.653663	99
PVTTVTRTYPMTTTEK	LOC100131514;MUC3B	IPI00886933	0.50306	1.1322	2.545	3 Phospho (STY)	_PVTTVT(ph)RTYPMT(ph)TT(ph)EK_	0.03	0.914485	167
DDGSSMSFYVRPSPAK	TERF2IP	IPI00008961	2.1018	4.9773	2.507	Oxidation (M),Phospho (STY)	_DDGSSM(ox)SFYVRPS(ph)PAK_	0	0.999999	36
NLGSINTELQDVQR	SEC22B	IPI00006865	0.73198	1.7639	2.4972	Phospho (STY)	_NLGSINT(ph)ELQDVQR_	0	0.687391	140
GVVDSEDLPLNISR	HSP90AA1;HSP90AB1;HSP90AB3P	IPI00414676	0.40032	1.0664	2.4709	Phospho (STY)	_GVVDSEDLPLNIS(ph)R_	0	1	391
TNSDIVETLR	MEF2C;MEF2A	IPI00289092	1.7737	4.8481	2.4665	Phospho (STY)	_TNS(ph)DIVETLR_	0.02	0.959734	82
QTSTDDECFIPK	CYTIP	IPI00003591	0.69212	1.72	2.4654	Phospho (STY)	_QT(ph)STDDECFIPK_	0.01	0.457825	278
FDSEPSAVALELPTR	SON	IPI00218624	1.0692	2.9115	2.4574	Phospho (STY)	_FDS(ph)EPSAVALELPTR_	0	1	160
LNDLNSSVSQLELK	MAPK6	IPI00003431	0.66446	1.6062	2.4531	Phospho (STY)	_LNDLNSS(ph)VSQLELK_	0	0.819182	556
HSDSGTSEASLSPPSSPPSRPR	KIF21A	IPI00425409	0.44796	1.1078	2.4196	2 Phospho (STY)	_HSDSGTSEASLS(ph)PPSS(ph)PPSRPR_	0	0.972237	1271
IDSVAAQPTATSPVVYTR	NUP153	IPI00292059	0.35302	0.81657	2.4004	Phospho (STY)	_IDSVAAQPTATS(ph)PVVYTR_	0	0.992926	633
GGIDNPAITSDQELDDK	ARHGAP5	IPI00646885	0.35454	0.88882	2.397	Phospho (STY)	_GGIDNPAITS(ph)DQELDDK_	0	0.997875	1218
NSSLGSPSNLCGSPPGSIR	UNK	IPI00028276	0.90847	1.6047	2.3807	2 Phospho (STY)	_NS(ph)SLGSPSNLCGS(ph)PPGSIR_	0	0.75626	450
LLPSVWSESEDGAGSPPPYR	MBD1	IPI00910016	0.38887	1.0235	2.3751	Phospho (STY)	_LLPSVWSESEDGAGS(ph)PPPYR_	0	1	450
RESLSTSSDLYK	PUM2	IPI00398749	0.52257	1.0694	2.3742	Phospho (STY)	_RES(ph)LSTSSDLYK_	0	0.999984	587
LSESQLSFR	RBM14;RBM14-RBM4	IPI00013174	0.65763	1.7887	2.3589	Phospho (STY)	_LSES(ph)QLSFR_	0	0.999984	620
NQGETPTTEVPAPFFLPASLSANNTPTR	CDC23	IPI00005822	0.62041	1.6953	2.3567	Phospho (STY)	_NQGET(ph)PTTEVPAPFFLPASLSANNTPTR_	0	0.333333	562
ASPGHSPHYFAASSPTSPNALPPAR	NUP210	IPI00291755	1.1651	2.9432	2.3431	Phospho (STY)	_ASPGHSPHY(ph)FAASSPTSPNALPPAR_	0.03	0.637211	1855
GSLGSQGAKDEPEEELQK	TCOF1	IPI00815713	0.84843	2.0535	2.3397	Phospho (STY)	_GSLGS(ph)QGAKDEPEEELQK_	0	0.928745	1447
ISLEQPPNGSDTPNPEK	DDX20	IPI00005904	0.34912	0.83097	2.339	Phospho (STY)	_ISLEQPPNGS(ph)DTPNPEK_	0.01	0.978936	703
SQEEPKDTFEHDPSESIDEFNK	BCLAF1	IPI00006079	2.9288	6.1861	2.326	Phospho (STY)	_S(ph)QEEPKDTFEHDPSESIDEFNK_	0	1	183
DSNNLDQSLPR	CARD11	IPI00869011	0.9351	1.8856	2.3227	Phospho (STY)	_DSNNLDQS(ph)LPR_	0	1	448
EVSPAPAVAGQSK	SIPA1L3	IPI00297254	0.46841	0.98088	2.3057	Phospho (STY)	_EVS(ph)PAPAVAGQSK_	0.02	0.999999	1364
SSLEGPTILDIEK	CYFIP1	IPI00903062	0.44488	1.2416	2.2994	Phospho (STY)	_S(ph)SLEGPTILDIEK_	0	0.5	610
RNSSEASSGDFLDLK	HN1	IPI00384857	0.49532	1.1768	2.2947	2 Phospho (STY)	_RNS(ph)SEASS(ph)GDFLDLK_	0	0.983372	87
SLSEQPVMDTATATEQAK	RDBP	IPI00000858	1.9462	4.4701	2.2845	Oxidation (M),Phospho (STY)	_S(ph)LSEQPVM(ox)DTATATEQAK_	0	0.5	56
SPEEPSTPGTVVSSPSISTPPIVPDIQK	PCF11	IPI00016387	0.65393	1.4015	2.2735	Phospho (STY)	_SPEEPSTPGTVVSS(ph)PSISTPPIVPDIQK_	0	0.780488	182
AQSLVISPPAPSPR	MKI67	IPI00004233	0.59388	1.3005	2.2693	2 Phospho (STY)	_AQSLVIS(ph)PPAPS(ph)PR_	0	1	579
TLVLDFETEGERNSPNPR	ZNF318	IPI00413365	0.34914	0.9347	2.267	Phospho (STY)	_TLVLDFETEGERNS(ph)PNPR_	0.01	0.880038	2091
DDLSLYGASPGLGGTPPSQNNVR	C15orf39	IPI00478772	0.35545	0.88931	2.2578	Phospho (STY)	_DDLSLYGAS(ph)PGLGGTPPSQNNVR_	0.01	0.840625	391
SFELPPYTPPPILSPVR	C14orf43	IPI00784739	0.87002	2.1707	2.2515	2 Phospho (STY)	_SFELPPYT(ph)PPPILS(ph)PVR_	0	1	661
YFEAVQLSSQQR	UBR1	IPI00217405	0.32537	0.69597	2.2166	Phospho (STY)	_YFEAVQLSS(ph)QQR_	0	0.998342	1179
LASADGGSPEEEEDGEREPLLPR	PI4K2B	IPI00291068	0.96471	2.2525	2.2068	Phospho (STY)	_LASADGGS(ph)PEEEEDGEREPLLPR_	0.01	0.999977	17
APASPGAGNPPGTPK	ZNF608	IPI00166972	0.36701	0.84355	2.197	Phospho (STY)	_APAS(ph)PGAGNPPGTPK_	0	1	627
SLSEQPVMDTATATEQAK	RDBP	IPI00000858	2.0047	4.1219	2.1808	Oxidation (M),Phospho (STY)	_SLS(ph)EQPVM(ox)DTATATEQAK_	0	0.881532	58
AWLDEDSNLSPSPLR	INO80B	IPI00165176	0.73738	1.7324	2.1792	2 Phospho (STY)	_AWLDEDS(ph)NLSPS(ph)PLR_	0	0.999877	150
TISTSDPAEVLVK	MTDH	IPI00328715	0.50547	1.244	2.1762	Phospho (STY)	_TIS(ph)TSDPAEVLVK_	0	0.989241	494
YNLINEGSPPSK	SLFN13	IPI00470806	0.42638	0.93412	2.1652	Phospho (STY)	_YNLINEGS(ph)PPSK_	0	0.999999	170
IDSVAAQPTATSPVVYTR	NUP153	IPI00292059	0.54854	1.1714	2.163	Phospho (STY)	_IDSVAAQPTAT(ph)SPVVYTR_	0.03	0.632361	632
SKDASPINRWSPTR	PRPF4B	IPI00013721	1.1194	2.4584	2.1383	3 Phospho (STY)	_S(ph)KDAS(ph)PINRWS(ph)PTR_	0	1	431
TLSDPPSPLPHGPPNK	ASAP1	IPI00376976	0.92166	2.0726	2.1321	Phospho (STY)	_TLS(ph)DPPSPLPHGPPNK_	0.03	0.998624	842
NPSPPPPPGR	SAAL1	IPI00304935	0.59274	1.2431	2.1242	Phospho (STY)	_NPS(ph)PPPPPGR_	0.04	1	6
MSYLTAMGADYLSCDSR	TJP2	IPI00003843	0.42985	0.89687	2.1133	2 Oxidation (M),Phospho (STY)	_M(ox)SYLTAM(ox)GADYLS(ph)CDSR_	0	0.999991	944
ISTASQVSQGTGSPVPK	YEATS2	IPI00008200	0.39505	0.84594	2.1119	Phospho (STY)	_ISTASQVSQGTGS(ph)PVPK_	0	0.999934	536
STTPANLDSESEHFFR	ATM	IPI00298306	3.965	9.262	2.108	2 Phospho (STY)	_STT(ph)PANLDS(ph)ESEHFFR_	0.02	0.999883	1891
TRTSQEELLAEVVQGQSR	ZC3H14	IPI00397376	1.7382	3.8662	2.1023	Phospho (STY)	_T(ph)RTSQEELLAEVVQGQSR_	0	0.49195	390
SRSESDLSQPESDEEGYALSGR	HERC1	IPI00022479	0.57952	0.93414	2.1023	Phospho (STY)	_S(ph)RSESDLSQPESDEEGYALSGR_	0	0.330132	1510
SPSAEFSPAAPPGISSIHSPSLR	ZFYVE26	IPI00879253	1.0014	2.3123	2.0837	Phospho (STY)	_S(ph)PSAEFSPAAPPGISSIHSPSLR_	0	0.967287	1762
LFRPPSPAPAAPGAR	YRDC	IPI00384180	0.58647	1.0821	2.0814	Phospho (STY)	_LFRPPS(ph)PAPAAPGAR_	0	1	37
LFSPVIAR	DENND4C	IPI00514187	0.77089	1.5188	2.0709	Phospho (STY)	_LFS(ph)PVIAR_	0	1	462
IADLQSPLFR	SACS	IPI00795015	0.81033	1.7091	2.0668	Phospho (STY)	_IADLQS(ph)PLFR_	0	1	1779
FGSLTYSDPR	WDR59	IPI00242841	0.45593	0.90343	2.0646	Phospho (STY)	_FGS(ph)LTYSDPR_	0	0.9999	830
EGSVLDILKSPGFASPK	NUP153	IPI00292059	0.58199	1.131	2.0518	Phospho (STY)	_EGSVLDILKS(ph)PGFASPK_	0.02	0.998841	614
LTADPGGSSETSSQVLENHTKPK	XPC	IPI00156793	0.95328	1.7115	2.0495	Phospho (STY)	_LTADPGGSSETSS(ph)QVLENHTKPK_	0.01	0.356866	351
RSSQPSPTAVPASDSPPTK	MAP7D1	IPI00654605	0.42861	0.82849	2.0463	Phospho (STY)	_RSS(ph)QPSPTAVPASDSPPTK_	0	0.998068	113
VSPGLPSPNLENGAPAVGPVQPR	LIMD1	IPI00003369	0.70432	1.6181	2.0433	Phospho (STY)	_VSPGLPS(ph)PNLENGAPAVGPVQPR_	0	0.999819	277
FTAELGLSPDK	HIC1	IPI00007993	0.3725	0.76473	2.0419	Phospho (STY)	_FTAELGLS(ph)PDK_	0	1	704
SLESGSNFAPLK	TNFAIP3	IPI00009448	0.58499	1.2035	2.0366	Phospho (STY)	_SLES(ph)GSNFAPLK_	0	0.999872	220
ATISSPLELEGTVSR	C17orf59	IPI00783208	0.73318	1.6509	2.0319	Phospho (STY)	_AT(ph)ISSPLELEGTVSR_	0	0.998892	196
RSSQPSPTAVPASDSPPTKQEVK	MAP7D1	IPI00654605	0.76143	1.6002	2.0247	3 Phospho (STY)	_RSS(ph)QPSPT(ph)AVPASDS(ph)PPTKQEVK_	0	0.856513	118
GFSDSGGGPPAK	PNN	IPI00789041	0.86614	1.8107	2.0153	Phospho (STY)	_GFS(ph)DSGGGPPAK_	0	0.999981	66
IDTPPACTEESIATPSEIK	PCF11	IPI00016387	0.89571	2.1752	2.0113	Phospho (STY)	_IDTPPACT(ph)EESIATPSEIK_	0	0.869155	1535
LNSPTDSTPALLSATVTPQK	C13orf15	IPI00022350	0.59086	1.2444	2.0073	Phospho (STY)	_LNS(ph)PTDSTPALLSATVTPQK_	0	0.952699	97
SQVAELNDDDKDDEIVFK	MKI67IP	IPI00154590	0.56704	1.2381	2.0065	Phospho (STY)	_S(ph)QVAELNDDDKDDEIVFK_	0	1	247
LESIDNHSSTGGQSDQGYGSK	DENND4C	IPI00514187	0.76002	1.685	2.0064	Phospho (STY)	_LES(ph)IDNHSSTGGQSDQGYGSK_	0	0.989766	144
AGGTALLPGPPAPSPLPATPLSAK	ARHGEF18	IPI00179437	0.76484	1.3918	2.005	Phospho (STY)	_AGGTALLPGPPAPSPLPAT(ph)PLSAK_	0	0.499997	1160
TQLSQGRSSPQLDPLRK	LSM14A	IPI00410590	0.92401	1.9277	1.9991	2 Phospho (STY)	_TQLS(ph)QGRSS(ph)PQLDPLRK_	0	0.957896	178
RQSGLYDSQNPPTVNNCAQDR	FNBP1	IPI00807625	0.56926	1.24	1.9962	Phospho (STY)	_RQS(ph)GLYDSQNPPTVNNCAQDR_	0	0.974933	497
GTMDDISQEEGSSQGEDSVSGSQR	SMC1A	IPI00291939	1.5801	3.0376	1.9921	Oxidation (M),Phospho (STY)	_GTM(ox)DDISQEEGSS(ph)QGEDSVSGSQR_	0	0.836133	957
VASGPSPGEGISPQSAQAPQAPGDNHVVPVLR	MVP	IPI00000105	1.153	2.4933	1.991	Phospho (STY)	_VAS(ph)GPSPGEGISPQSAQAPQAPGDNHVVPVLR_	0	0.826712	864
KAEENAEGGESALGPDGEPIDESSQMSDLPVK	SMARCA2	IPI00514648	1.0528	2.2787	1.989	Oxidation (M),2 Phospho (STY)	_KAEENAEGGESALGPDGEPIDESS(ph)QM(ox)S(ph)DLPVK_	0	0.976304	591
DIIIFVGTPVQK	MKI67	IPI00004233	0.85775	1.7226	1.9876	Phospho (STY)	_DIIIFVGT(ph)PVQK_	0.01	1	1315
ITSPLMEPSSIEK	PSMA5	IPI00291922	0.52171	1.1122	1.977	Oxidation (M),Phospho (STY)	_ITS(ph)PLM(ox)EPSSIEK_	0	0.999064	56
TPSVSAPLALSCPR	LIMD1	IPI00003369	0.60456	1.1526	1.9757	Phospho (STY)	_TPS(ph)VSAPLALSCPR_	0.03	0.918048	296
IGTPTRPCPLPPGK	EPS15	IPI00292134	0.55346	1.0559	1.9757	Phospho (STY)	_IGT(ph)PTRPCPLPPGK_	0	0.997605	777
SQASTTVDINTQVEK	MDC1	IPI00552897	0.59426	1.2259	1.9725	2 Phospho (STY)	_S(ph)QAS(ph)TTVDINTQVEK_	0	0.999991	513
VLLSPIR	ARHGAP31	IPI00297288	1.0032	1.3676	1.9687	Phospho (STY)	_VLLS(ph)PIR_	0.02	1	1374
SVSVVTGSEQK	AZI1	IPI00298883	0.74786	1.5529	1.9619	Phospho (STY)	_SVS(ph)VVTGSEQK_	0	0.999411	47
FVQKPYSR	COL4A3BP	IPI00657692	0.60882	1.0374	1.9612	Phospho (STY)	_FVQKPYS(ph)R_	0.01	0.999548	501
LADSPPPQVWQLISK	UBL4A	IPI00552277	0.42519	0.79917	1.9593	Phospho (STY)	_LADS(ph)PPPQVWQLISK_	0	1	90
ASLTRSPPR		IPI00873709	0.66066	1.1889	1.9586	Phospho (STY)	_ASLTRS(ph)PPR_	0.02	0.993019	303
LSPRTGTPR	LOC100288318	IPI00167258	0.66066	1.1889	1.9586	Phospho (STY)	_LSPRT(ph)GTPR_	0.04	0.753629	30
QDGSQEAPEAPLSSELEPFHPK	MDC1	IPI00552897	0.82526	1.6867	1.9542	Phospho (STY)	_QDGS(ph)QEAPEAPLSSELEPFHPK_	0	1	1086
YELQQLEGSSDR	RAD50	IPI00549205	1.8947	3.6502	1.9514	Phospho (STY)	_YELQQLEGS(ph)SDR_	0	0.958893	476
ASPGLLPVANGNSLNK	MEF2D	IPI00000784	0.53369	0.97991	1.9437	Phospho (STY)	_AS(ph)PGLLPVANGNSLNK_	0	1	231
CSLHPTPTSGLFQR	PHLPP2	IPI00176709	0.27697	0.57619	1.9296	Phospho (STY)	_CS(ph)LHPTPTSGLFQR_	0	0.986545	1119
SNQIPTEVR	FUNDC2	IPI00552881	0.71029	1.0548	1.9295	Phospho (STY)	_S(ph)NQIPTEVR_	0.01	0.999996	180
SSSFSSWDDSSDSYWK	ARFGAP3	IPI00879742	0.59149	1.1446	1.9284	Phospho (STY)	_S(ph)SSFSSWDDSSDSYWK_	0	0.333333	293
AYSPEYR	TJP2	IPI00003843	0.48884	0.98201	1.9269	Phospho (STY)	_AYS(ph)PEYR_	0	0.999989	297
GHVSPAEDQTIQAPPVSVSALAR	KIAA0226	IPI00853404	0.54535	1.1784	1.923	Phospho (STY)	_GHVS(ph)PAEDQTIQAPPVSVSALAR_	0.01	0.957275	266
DMESPTKLDVTLAK	MAP4	IPI00396171	0.55588	1.1366	1.9226	Oxidation (M),Phospho (STY)	_DM(ox)ESPT(ph)KLDVTLAK_	0	0.835169	282
PKPSSSPVIFAGGQDR	PCBP2	IPI00796337	0.83431	1.6579	1.9194	Phospho (STY)	_PKPS(ph)SSPVIFAGGQDR_	0.02	0.333333	187
SPLPSYPGANPQPAFGAAEGQPPGAAK	POM121;POM121B;POM121C	IPI00902533	0.90015	1.6988	1.9103	Phospho (STY)	_S(ph)PLPSYPGANPQPAFGAAEGQPPGAAK_	0.01	0.672176	958
IVPQSQVPNPESPGK	YEATS2	IPI00008200	0.97532	1.9615	1.9014	Phospho (STY)	_IVPQSQVPNPES(ph)PGK_	0	1	447
VLLGFSSDESDVEASPR	LEMD3	IPI00032491	0.51594	0.96769	1.8997	Phospho (STY)	_VLLGFS(ph)SDESDVEASPR_	0	0.737308	140
VASEEEEVPLVVYLK	SYNPO	IPI00413058	1.1219	2.1033	1.8976	Phospho (STY)	_VAS(ph)EEEEVPLVVYLK_	0	1	263
YSPQSFLPDSTIQK	C12orf35	IPI00018808	0.5707	1.0417	1.8974	Phospho (STY)	_YS(ph)PQSFLPDSTIQK_	0	0.999882	221
VEEASPPAVQQPTDPASPTVATTPEPVGSDAGDK	DNMT3A	IPI00329216	1.6637	3.1598	1.889	Phospho (STY)	_VEEASPPAVQQPTDPAS(ph)PTVATTPEPVGSDAGDK_	0	0.979518	255
TPSDDEEDNLFTPPK	FAM21B	IPI00884375	0.54876	1.0044	1.888	Phospho (STY)	_TPS(ph)DDEEDNLFTPPK_	0	0.997917	245
TSSIADEGTYTLDSILR	MYO5A	IPI00220154	0.5546	1.1158	1.8818	Phospho (STY)	_T(ph)SSIADEGTYTLDSILR_	0.05	0.333333	1675
YNASSVTPESLR	ATP7A	IPI00215615	0.53216	1.0926	1.8814	Phospho (STY)	_YNASSVT(ph)PESLR_	0	0.98899	408
TPITSVPLGPLASSPTKSSEGK	ZFHX3	IPI00014186	1.1557	1.9677	1.8751	2 Phospho (STY)	_TPITSVPLGPLAS(ph)SPTKS(ph)SEGK_	0.05	0.511362	425
SQEDLNEPIKR	CLASP1	IPI00396279	0.56425	1.0206	1.8708	Phospho (STY)	_S(ph)QEDLNEPIKR_	0	1	1196
CSSCEPFPDGATNNLSR	BCL10	IPI00022477	0.65875	1.3936	1.8681	Phospho (STY)	_CSSCEPFPDGATNNLS(ph)R_	0	1	134
NSSPAPPQPAPGK	CDK12	IPI00021175	0.43241	0.84479	1.868	Phospho (STY)	_NSS(ph)PAPPQPAPGK_	0	0.999762	1083
STSVPAPYISVTPDASPNVFEEPESNMK	MYCBP2	IPI00289776	0.95817	1.8015	1.8582	Oxidation (M),Phospho (STY)	_ST(ph)SVPAPYISVTPDASPNVFEEPESNM(ox)K_	0	0.461229	3389
LPTPTSSVPAQK	WAC	IPI00256605	0.91005	1.5704	1.8576	Phospho (STY)	_LPT(ph)PTSSVPAQK_	0	0.983059	293
TDSREDEISPPPPNPVVK	PRKAR1A	IPI00021831	1.2508	3.1399	1.8455	Phospho (STY)	_TDSREDEIS(ph)PPPPNPVVK_	0	1	83
KASVVDPSTESSPAPQEGSEQPASPASPLSSR	TBC1D9B	IPI00307257	0.56571	1.2801	1.8449	2 Phospho (STY)	_KAS(ph)VVDPSTESSPAPQEGSEQPASPAS(ph)PLSSR_	0	0.97573	411
SESLIDASEDSQLEAAIR	UBXN7	IPI00742124	0.58906	1.1326	1.8403	Phospho (STY)	_SESLIDASEDS(ph)QLEAAIR_	0	1	288
VQMTSPSSTGSPMFK	NUP153	IPI00292059	0.74374	1.2825	1.8357	2 Oxidation (M),Phospho (STY)	_VQM(ox)TS(ph)PSSTGSPM(ox)FK_	0	0.810813	516
ISSLPVSRPISPSPSAILER	KIAA1217	IPI00645403	0.64328	1.3301	1.8352	2 Phospho (STY)	_ISSLPVS(ph)RPIS(ph)PSPSAILER_	0	0.878416	357
GNFGGSFAGSFGGAGGHAPGVAR	HNRNPM	IPI00171903	0.96344	1.8061	1.8198	Phospho (STY)	_GNFGGSFAGS(ph)FGGAGGHAPGVAR_	0	0.86487	637
SSPQHSLSNPLPR	TLK2	IPI00385652	0.71161	1.278	1.8191	Phospho (STY)	_SSPQHS(ph)LSNPLPR_	0.01	0.898759	115
KIPEPSPVTR	KIF21A	IPI00425409	0.58011	1.0316	1.8185	Phospho (STY)	_KIPEPS(ph)PVTR_	0	0.993106	1239
FYAVVATSPASWESHKIAERIEQR	MYO19	IPI00894163	1.2491	2.375	1.818	4 Phospho (STY)	_FYAVVAT(ph)S(ph)PAS(ph)WES(ph)HKIAERIEQR_	0.05	0.566559	154
GPSLNPVLDYDHGSRSQESGYYDR	MATR3;SNHG4	IPI00789551	1.5666	2.7102	1.8126	2 Phospho (STY)	_GPSLNPVLDYDHGSRS(ph)QESGY(ph)YDR_	0	0.453247	208
IEIPVTPTGQSVPSSPSIPGTPTLK	PCIF1	IPI00014865	0.73514	1.4062	1.812	2 Phospho (STY)	_IEIPVTPTGQSVPS(ph)SPSIPGT(ph)PTLK_	0	0.499432	143
SPSLSPSPPSPLEK	MAP1B	IPI00008868	1.0101	1.8498	1.81	Phospho (STY)	_SPSLSPSPPS(ph)PLEK_	0	0.996979	1265
LLSEGSVGGESEGCR	FAM65B	IPI00304343	0.63112	1.3013	1.8072	Phospho (STY)	_LLSEGS(ph)VGGESEGCR_	0	0.995128	572
VAELALSLSSTSDDEPPSSVSHGAK	FTSJD2	IPI00166153	1.1274	2.0123	1.8067	Phospho (STY)	_VAELALSLSSTSDDEPPSS(ph)VSHGAK_	0	0.230387	38
ASPLPFEPWQR	FAM117A	IPI00006580	0.50435	0.92684	1.806	Phospho (STY)	_AS(ph)PLPFEPWQR_	0.01	1	428
ESTQLSPADLTEGKPTDPSK	NSUN2	IPI00306369	0.88019	1.4342	1.8059	Phospho (STY)	_ESTQLS(ph)PADLTEGKPTDPSK_	0	0.998408	456
LPTTDGAHPQPISPIPGGVSSSGLSR	ESAM	IPI00303161	0.5448	0.99372	1.8059	Phospho (STY)	_LPTTDGAHPQPIS(ph)PIPGGVSSSGLSR_	0	1	359
VQMTSPSSTGSPMFK	NUP153	IPI00292059	0.76771	1.5271	1.8054	2 Oxidation (M),Phospho (STY)	_VQM(ox)T(ph)SPSSTGSPM(ox)FK_	0	0.199963	518
YKDNPFSLGESFGSR	ARFGAP2	IPI00297322	0.76746	1.4324	1.8028	Phospho (STY)	_YKDNPFSLGES(ph)FGSR_	0	0.99603	368
FSVSPVVR	EEF2	IPI00186290	0.50764	0.90092	1.8023	Phospho (STY)	_FSVS(ph)PVVR_	0	1	502
SSSMSSIDLVSASDDVHR	COL4A3BP	IPI00657692	0.3967	0.68913	1.8002	Oxidation (M),Phospho (STY)	_SSS(ph)M(ox)SSIDLVSASDDVHR_	0.02	0.728351	505
TGNFISTSTSLPR	UTP18	IPI00000733	1.0462	1.8169	1.7996	Phospho (STY)	_T(ph)GNFISTSTSLPR_	0.01	0.999998	238
PALQPSPSIR	TBC1D10A	IPI00877716	0.51516	0.8899	1.7901	Phospho (STY)	_PALQPSPS(ph)IR_	0.02	0.844523	416
DMESPTKLDVTLAK	MAP4	IPI00396171	0.5404	1.0789	1.7899	Oxidation (M),Phospho (STY)	_DM(ox)ES(ph)PTKLDVTLAK_	0	0.997031	280
LLAQAEGEPCYIR	TYK2	IPI00022353	0.56	0.97599	1.7884	Phospho (STY)	_LLAQAEGEPCY(ph)IR_	0	1	292
VGGYATSPSSPK	EML2	IPI00015944	0.55105	0.97969	1.7826	Phospho (STY)	_VGGYATS(ph)PSSPK_	0	0.719659	124
TQSGNFYTDTLGMAEFR	PPFIBP2	IPI00301689	0.56762	1.0055	1.7814	Oxidation (M),Phospho (STY)	_TQS(ph)GNFYTDTLGM(ox)AEFR_	0	0.995684	512
EATNTTSEPSAPSQDLLDLSPSPR	TOM1L1	IPI00023186	0.62045	1.008	1.7785	Phospho (STY)	_EATNTTSEPSAPSQDLLDLSPS(ph)PR_	0	0.986247	323
KLSSGETVTYQK	USP45	IPI00738106	0.70459	0.98657	1.7771	Phospho (STY)	_KLS(ph)SGETVTYQK_	0	0.998256	450
SRQGSLAMEELK	SPN	IPI00027430	0.67171	1.1904	1.7759	Oxidation (M),2 Phospho (STY)	_S(ph)RQGS(ph)LAM(ox)EELK_	0	1	355
LQLGTPPPLLAAR	RBM27	IPI00292975	0.54413	1.0403	1.7734	Phospho (STY)	_LQLGT(ph)PPPLLAAR_	0	1	447
SIYDDISSPGLGSTPLTSR	NUP35	IPI00329650	1.0345	1.8715	1.7731	Phospho (STY)	_SIYDDISSPGLGST(ph)PLTSR_	0	0.943297	106
ADLIPYQDSPEGPDHSSASSGVPNPPK	GTF3C2	IPI00878252	1.163	2.2817	1.7697	Phospho (STY)	_ADLIPYQDS(ph)PEGPDHSSASSGVPNPPK_	0	0.984043	765
IPSFFPSPEEPPSPSAPSIAK	AKAP13	IPI00065931	0.75271	1.4144	1.7664	Phospho (STY)	_IPSFFPSPEEPPS(ph)PSAPSIAK_	0	0.995499	2713
QPSSPSGEGDGGELSPQGVSK	RFTN1	IPI00749454	2.4285	4.4794	1.7636	Phospho (STY)	_QPS(ph)SPSGEGDGGELSPQGVSK_	0.02	0.588597	452
PLNVSFTNR	MYC	IPI00935431	0.46218	0.79467	1.7627	Phospho (STY)	_PLNVS(ph)FTNR_	0	0.83363	6
YLSPGWGSASEEEPSR	LARP6	IPI00414661	0.55103	0.93725	1.7626	2 Phospho (STY)	_YLSPGWGS(ph)AS(ph)EEEPSR_	0	1	56
ASINSLLSDKR	ATP7A	IPI00215615	0.57904	0.8484	1.759	2 Phospho (STY)	_AS(ph)INS(ph)LLSDKR_	0.02	0.999974	1544
SDATNYASHSPPVNR	STAMBPL1	IPI00002208	0.56343	1.0222	1.7554	Phospho (STY)	_SDATNYASHS(ph)PPVNR_	0	0.999834	242
DLTHSDSESSLHMSDR	STIM1	IPI00299063	0.60091	1.097	1.7533	Oxidation (M),Phospho (STY)	_DLTHSDS(ph)ESSLHM(ox)SDR_	0	0.579448	521
KEEPQELLQSQDFVGEK	ATE1	IPI00029472	0.30937	0.49249	1.7532	Phospho (STY)	_KEEPQELLQS(ph)QDFVGEK_	0	1	169
AGEPNSPDAEEANSPDVTAGCDPAGVHPPR	NSUN2	IPI00306369	0.91144	1.5574	1.7528	Phospho (STY)	_AGEPNSPDAEEANS(ph)PDVTAGCDPAGVHPPR_	0	0.999992	751
SASITNLSLDR	PIKFYVE	IPI00396145	0.81483	1.4926	1.7519	Phospho (STY)	_SAS(ph)ITNLSLDR_	0	0.988575	307
DSGRGDSVSDSGSDALR	PDCD4	IPI00290110	0.46865	0.93684	1.7501	Phospho (STY)	_DSGRGDS(ph)VSDSGSDALR_	0	0.995803	76
HNGSLSPGLEAR	TNKS1BP1	IPI00304589	1.0441	2.0219	1.7475	Phospho (STY)	_HNGSLS(ph)PGLEAR_	0	0.997232	1385
SSDTSGSPATPLK	APBB1IP	IPI00376219	0.5475	0.9657	1.7457	Phospho (STY)	_S(ph)SDTSGSPATPLK_	0	0.499021	526
SSSLSDFSWSQR	CYTIP	IPI00003591	0.63989	1.1105	1.7453	Phospho (STY)	_S(ph)SSLSDFSWSQR_	0	0.333332	64
SFSASQSTDREGASPVTEVR	ZNF295	IPI00008137	0.65366	1.3097	1.7448	2 Phospho (STY)	_SFS(ph)ASQSTDREGAS(ph)PVTEVR_	0.01	0.960785	411
TDSVIIADQTPTPTR	ATF7	IPI00015147	1.4572	2.7407	1.7445	2 Phospho (STY)	_TDSVIIADQT(ph)PT(ph)PTR_	0	0.996074	51
HELSPPQK	SRRT	IPI00375144	0.40518	0.73801	1.7415	Phospho (STY)	_HELS(ph)PPQK_	0.01	1	74
EAASSSSGTQPAPPAPASPWDSK	SCAF1	IPI00303343	1.5464	2.7401	1.7413	Phospho (STY)	_EAASSSSGTQPAPPAPAS(ph)PWDSK_	0	0.5	548
KQSVFSAPSLSAGASAAEPLDR	ITPR3	IPI00291607	0.70978	1.2158	1.7412	Phospho (STY)	_KQS(ph)VFSAPSLSAGASAAEPLDR_	0.03	0.875865	934
SNSAWQIYLQR	MINK1	IPI00166680	0.56967	1.1867	1.7389	Phospho (STY)	_SNS(ph)AWQIYLQR_	0	0.962396	701
GTQDLPVDSFSQNDSIYEDQQDK	ELL2	IPI00011757	0.79066	1.3822	1.7387	Phospho (STY)	_GTQDLPVDS(ph)FSQNDSIYEDQQDK_	0.02	0.463062	414
TSQTQPTATSPLTSYR	RASAL3	IPI00329668	0.6937	1.1028	1.7352	Phospho (STY)	_TSQTQPTAT(ph)SPLTSYR_	0	0.499771	18
GTYVPSSPTR	WIPI2	IPI00024056	0.636	1.128	1.734	Phospho (STY)	_GTYVPS(ph)SPTR_	0.02	0.333333	412
SSSQENLLDEVMK	CCDC88A	IPI00171134	0.81293	1.4202	1.7266	Oxidation (M),Phospho (STY)	_S(ph)SSQENLLDEVM(ox)K_	0.01	0.464529	1700
PGPTPSGTNVGSSGRSPSK	SEC61B	IPI00220835	0.34514	0.65418	1.7239	2 Phospho (STY)	_PGPTPSGTNVGSS(ph)GRS(ph)PSK_	0	0.764963	14
HIQSNLDFSPVNSASSEENVK	CHEK1	IPI00909845	2.1985	3.809	1.7232	Phospho (STY)	_HIQS(ph)NLDFSPVNSASSEENVK_	0	0.977807	312
LGHPEALSAGTGSPQPPSFTYAQQR	ZYX	IPI00941977	0.36859	0.62656	1.7218	Phospho (STY)	_LGHPEALSAGTGS(ph)PQPPSFTYAQQR_	0	0.969973	317
AAGALGSASSGSMPNLAAR	FRMD4A	IPI00644865	1.6328	3.3137	1.7176	Oxidation (M),Phospho (STY)	_AAGALGSASSGS(ph)M(ox)PNLAAR_	0	0.926865	800
KPVTVSPTTPTSPTEGEAS	DYNC1LI1	IPI00007675	0.88324	1.5095	1.7129	2 Phospho (STY)	_KPVTVS(ph)PTTPTS(ph)PTEGEAS_	0	0.998321	510
SSLYEGLEKPESR	ATP2B2;ATP2B1	IPI00021695	0.83635	1.231	1.7015	Phospho (STY)	_S(ph)SLYEGLEKPESR_	0	0.499999	1164
SQSFAGFSGLQER	FAM65B	IPI00304343	0.67455	1.0093	1.699	Phospho (STY)	_SQS(ph)FAGFSGLQER_	0	0.999776	55
ADSGPTQPPLSLSPAPETK	SEC16A	IPI00641384	0.53223	0.94978	1.6985	Phospho (STY)	_ADSGPTQPPLSLS(ph)PAPETK_	0	0.990583	2083
AAAGPLDMSLPSTPDIK	ATF7	IPI00015147	1.0093	1.6287	1.6978	Oxidation (M),Phospho (STY)	_AAAGPLDM(ox)SLPST(ph)PDIK_	0	0.98929	112
LLPSVWSESEDGAGSPPPYR	MBD1	IPI00910016	0.59247	1.0049	1.6972	Phospho (STY)	_LLPSVWS(ph)ESEDGAGSPPPYR_	0	0.999018	442
APLKPYPVSPSDK	IARS	IPI00644127	0.65819	1.0723	1.6968	Phospho (STY)	_APLKPYPVS(ph)PSDK_	0	0.950259	1047
EDSGLFSPIR	AKAP11	IPI00007411	0.72144	1.1596	1.6965	Phospho (STY)	_EDSGLFS(ph)PIR_	0	0.992808	448
DPEDRIPSPLGYAAIPIK	RRP7A	IPI00032799	0.42648	0.68237	1.6938	Phospho (STY)	_DPEDRIPS(ph)PLGYAAIPIK_	0.01	0.999999	64
RLSIIGPTSR	MAP3K2	IPI00513803	0.65255	1.3433	1.6924	Phospho (STY)	_RLS(ph)IIGPTSR_	0	0.999999	153
IEIPVTPTGQSVPSSPSIPGTPTLK	PCIF1	IPI00014865	0.92315	1.7513	1.6902	Phospho (STY)	_IEIPVTPTGQSVPS(ph)SPSIPGTPTLK_	0.03	0.327583	146
DAPISPASIASSSSTPSSK	TLE4	IPI00446767	2.42	4.274	1.6887	Phospho (STY)	_DAPIS(ph)PASIASSSSTPSSK_	0	0.999652	292
RFVSEGDGGR	PDCD4	IPI00290110	0.5689	0.91847	1.6867	Phospho (STY)	_RFVS(ph)EGDGGR_	0	1	457
SPENSTLEEILGQYQR	SDCCAG8	IPI00873338	2.0617	3.4316	1.6859	Phospho (STY)	_S(ph)PENSTLEEILGQYQR_	0	1	4
YSPTSPTYSPTSPVYTPTSPK	POLR2A	IPI00031627	0.88578	1.4385	1.6822	2 Phospho (STY)	_YSPTSPTYSPTS(ph)PVYT(ph)PTSPK_	0	0.965278	1899
SQDFGNLFSFPSYSQKSEDDSAK	TOP2B	IPI00027280	1.6828	2.687	1.681	Phospho (STY)	_SQDFGNLFSFPS(ph)YSQKSEDDSAK_	0	0.320765	1452
LLQAQGVEVPSKDSLPK	EIF5B	IPI00299254	0.81383	1.3432	1.6789	Phospho (STY)	_LLQAQGVEVPS(ph)KDSLPK_	0	0.5	435
LSSTDDGYIDLQFK	C20orf30	IPI00746691	1.1085	1.5962	1.6777	Phospho (STY)	_LSS(ph)TDDGYIDLQFK_	0	0.873204	87
TLTDEVNSPDSDRR	SMARCC2	IPI00216047	0.71361	1.179	1.6771	Phospho (STY)	_TLTDEVNS(ph)PDSDRR_	0.03	0.996665	283
TPGPPGLTTTPAPPDK	RAI1	IPI00789798	0.67508	1.0821	1.675	Phospho (STY)	_T(ph)PGPPGLTTTPAPPDK_	0	1	1068
WHASLYPASGR	EIF4ENIF1	IPI00291800	0.73402	1.2137	1.6748	Phospho (STY)	_WHASLYPAS(ph)GR_	0	1	74
GSLFGSPPTSVPPATK	FAM21A;FAM21C;FAM21B	IPI00884375	0.58059	1.0221	1.6719	Phospho (STY)	_GSLFGS(ph)PPTSVPPATK_	0	0.985473	616
EQFGNNPFSSLAGNSDSSSSQPLR	UBQLN4	IPI00024502	0.87405	1.6187	1.6712	Phospho (STY)	_EQFGNNPFSSLAGNSDSS(ph)SSQPLR_	0	0.348664	316
IAFDAESEPNNSSGSMEK	ELMO1	IPI00219532	1.2272	2.1498	1.6698	Oxidation (M),Phospho (STY)	_IAFDAESEPNNSSGS(ph)M(ox)EK_	0	0.647001	344
LQELESCSGLGSTSDDTDVR	GAPVD1	IPI00292753	3.4199	6.3246	1.6689	Phospho (STY)	_LQELESCSGLGSTS(ph)DDTDVR_	0	0.980816	748
KVQVAALQASPPLDQDDR	TJP2	IPI00003843	0.74805	1.2888	1.6654	Phospho (STY)	_KVQVAALQAS(ph)PPLDQDDR_	0	1	161
SEPHSPGIPEIFR	ZNF280C	IPI00183642	0.80706	1.587	1.6651	Phospho (STY)	_SEPHS(ph)PGIPEIFR_	0.01	0.999862	80
TVSQQSFDGVSLDSSGPEDR	UHRF1BP1	IPI00465273	1.6099	2.6463	1.6649	2 Phospho (STY)	_T(ph)VSQQS(ph)FDGVSLDSSGPEDR_	0	0.999645	1106
TFDATNPLNLCVK	NEK9	IPI00301609	0.27366	0.4799	1.6649	Phospho (STY)	_TFDAT(ph)NPLNLCVK_	0	0.99998	254
ISFPGSSESPLSSK	ZFHX3	IPI00014186	0.60167	0.83974	1.6619	Phospho (STY)	_ISFPGSSES(ph)PLSSK_	0	0.921132	1204
PAAMISQPPTPPTGQPVR	LARP1	IPI00185919	0.6777	1.1469	1.6587	Oxidation (M),Phospho (STY)	_PAAM(ox)ISQPPT(ph)PPTGQPVR_	0.03	0.993999	1071
LISPLASPADGVK	AHCTF1P1;AHCTF1	IPI00217957	0.28884	0.501	1.6586	Phospho (STY)	_LIS(ph)PLASPADGVK_	0	0.999999	2260
PIFGGTVYHSPVSR	PRC1	IPI00022629	0.32184	0.54443	1.6579	Phospho (STY)	_PIFGGTVYHS(ph)PVSR_	0.01	0.94986	513
NTSLPPLWSPEAER	NUP153	IPI00292059	0.90224	1.4415	1.6557	2 Phospho (STY)	_NTS(ph)LPPLWS(ph)PEAER_	0	0.863815	203
LEDAESSNPNLQSLLSTDALPSASK	ASF1A	IPI00292168	0.96721	1.6287	1.6542	Phospho (STY)	_LEDAES(ph)SNPNLQSLLSTDALPSASK_	0	0.499948	166
ANSLEPEPWFFK	LCK	IPI00515097	0.63692	1.0986	1.6451	Phospho (STY)	_ANS(ph)LEPEPWFFK_	0.01	1	121
VPSGIFDVNSR	DENND4C	IPI00514187	0.75038	1.2378	1.6434	Phospho (STY)	_VPS(ph)GIFDVNSR_	0	1	229
ATTPADGEEPAPEAEALAAAR	TP53RK	IPI00290305	0.53778	0.92115	1.6422	Phospho (STY)	_AT(ph)TPADGEEPAPEAEALAAAR_	0	0.5	7
DNSPPPAFKPEPPK	TJP2	IPI00003843	0.30062	0.45441	1.6385	Phospho (STY)	_DNS(ph)PPPAFKPEPPK_	0	1	1017
NMPGLSAATLASLGGTSSR	LRRFIP1	IPI00785113	0.59689	1.1233	1.6384	Oxidation (M),Phospho (STY)	_NM(ox)PGLSAATLASLGGTSS(ph)R_	0	0.959472	116
SISLSQSAENVPASK	KIAA1432	IPI00164719	1.0789	1.794	1.633	Phospho (STY)	_SIS(ph)LSQSAENVPASK_	0	0.951081	1017
LLSTQAEESQGPVLK	IL16	IPI00442038	1.803	3.6593	1.6328	Phospho (STY)	_LLS(ph)TQAEESQGPVLK_	0	0.999626	946
TSSIATALNTSGAGGSRPAQAVR	MINK1	IPI00166680	0.64162	1.1978	1.6315	Phospho (STY)	_TSS(ph)IATALNTSGAGGSRPAQAVR_	0	0.723054	674
MASNIFGTPEENQASWAK	HN1	IPI00384857	0.65381	1.1168	1.6288	Oxidation (M),Phospho (STY)	_M(ox)ASNIFGT(ph)PEENQASWAK_	0	1	54
SGEGEVSGLMR	TRIM28	IPI00438229	1.6601	3.0413	1.6217	Oxidation (M),Phospho (STY)	_S(ph)GEGEVSGLM(ox)R_	0	1	473
ADGAPSAAPPDGLLASPDLGLLK	JUND	IPI00289547	0.68659	1.1861	1.6217	Phospho (STY)	_ADGAPSAAPPDGLLAS(ph)PDLGLLK_	0	1	90
TYSAPAINAIQGGSFESPK	OSBPL3	IPI00023555	0.6231	0.99936	1.6216	Phospho (STY)	_T(ph)YSAPAINAIQGGSFESPK_	0	0.634615	249
ICTLPSPPSPLASLAPVADSSTR	DAXX	IPI00915456	1.1395	1.8226	1.6201	Phospho (STY)	_ICTLPSPPS(ph)PLASLAPVADSSTR_	0	0.998199	683
LQTTDNLLPMSPEEFDEVSR	STAT1	IPI00030781	1.1671	1.8707	1.619	Oxidation (M),Phospho (STY)	_LQTTDNLLPM(ox)S(ph)PEEFDEVSR_	0	0.999991	727
TYGGDTGSPEISFTK	FRYL	IPI00739940	0.73355	1.1838	1.6164	Phospho (STY)	_TYGGDTGS(ph)PEISFTK_	0	0.755702	2272
TGTLQPWNSDSTLNSR	RACGAP1	IPI00152946	1.3128	2.3511	1.6161	Phospho (STY)	_TGTLQPWNS(ph)DSTLNSR_	0	0.950745	257
ISAPNVDFNLEGPK	AHNAK	IPI00021812	0.72258	1.2077	1.6159	Phospho (STY)	_IS(ph)APNVDFNLEGPK_	0	1	5448
ENSPAVSPTTNSTAPFGLKPR	LRCH1	IPI00783568	0.85151	1.3909	1.6148	2 Phospho (STY)	_ENS(ph)PAVS(ph)PTTNSTAPFGLKPR_	0	0.999876	532
APAPLGTVADSLRASDGQLQAK	SH2D3A	IPI00305020	0.58809	1.096	1.6145	Phospho (STY)	_APAPLGTVADSLRAS(ph)DGQLQAK_	0.01	0.839245	201
SLSLPGLR	C16orf86	IPI00792491	0.7888	1.372	1.6133	Phospho (STY)	_SLS(ph)LPGLR_	0	0.999795	114
RNSLPQIPMLNLEAR	PTK2B	IPI00029702	0.62923	1.1014	1.6098	Oxidation (M),Phospho (STY)	_RNS(ph)LPQIPM(ox)LNLEAR_	0	1	375
VGSPLTLTDAQTR	PKP4	IPI00021076	1.0807	1.7154	1.6077	Phospho (STY)	_VGS(ph)PLTLTDAQTR_	0.03	0.999764	314
LSSSDRYSDASDDSFSEPR	CTPS2	IPI00645702	0.68338	1.0724	1.6061	Phospho (STY)	_LSS(ph)SDRYSDASDDSFSEPR_	0.02	0.258918	563
LSSTDSLESLLSK	HBS1L	IPI00168609	0.86743	1.2913	1.6036	Phospho (STY)	_LSS(ph)TDSLESLLSK_	0	0.961303	246
SQDVELWEGEVVK	LIMA1	IPI00883896	1.2073	1.6806	1.6033	Phospho (STY)	_S(ph)QDVELWEGEVVK_	0	1	727
QPSSPSGEGDGGELSPQGVSK	RFTN1	IPI00749454	1.0851	1.8145	1.5988	Phospho (STY)	_QPSS(ph)PSGEGDGGELSPQGVSK_	0.01	0.958928	453
RQQDPSPGSNLGGGDDLK	CBFB	IPI00024871	0.60446	0.97248	1.5969	Phospho (STY)	_RQQDPSPGS(ph)NLGGGDDLK_	0	0.609645	176
FKAEAPLPSPK	AHNAK	IPI00021812	0.95539	1.4564	1.5927	Phospho (STY)	_FKAEAPLPS(ph)PK_	0	1	5110
SPQPAAVLTR	ZBTB38	IPI00168056	0.58896	0.95659	1.5919	Phospho (STY)	_S(ph)PQPAAVLTR_	0.01	1	297
EQDVVTGVSPLLFR	MAST2	IPI00514071	0.6394	0.97282	1.5914	Phospho (STY)	_EQDVVTGVS(ph)PLLFR_	0	0.999984	66
FGTFGGLGSK	AHNAK	IPI00021812	0.75419	1.2269	1.5884	Phospho (STY)	_FGT(ph)FGGLGSK_	0	1	5824
LLSPLSSAR	RAVER1	IPI00217661	0.73844	1.1134	1.5868	Phospho (STY)	_LLS(ph)PLSSAR_	0.01	0.999974	584
AGMSSNQSISSPVLDAVPR	SRRM2	IPI00782992	1.529	2.3395	1.5856	Oxidation (M),2 Phospho (STY)	_AGM(ox)SSNQS(ph)IS(ph)SPVLDAVPR_	0	0.99986	1401
SPISVPGGSALISNLGK	HCFC1	IPI00019848	0.83721	1.2179	1.583	Phospho (STY)	_S(ph)PISVPGGSALISNLGK_	0	1	666
TPTSSPASSPLVAK	RRP1B	IPI00290952	0.66947	1.1081	1.5827	2 Phospho (STY)	_TPTS(ph)SPAS(ph)SPLVAK_	0.02	0.442827	731
LNAGYSNTATEWSQPR	WDHD1	IPI00411614	2.0807	3.5492	1.5822	Phospho (STY)	_LNAGYSNTATEWS(ph)QPR_	0	0.999144	853
ILDDSDSNLSVVK	RGPD4;RGPD3	IPI00375793	2.1876	3.5003	1.5814	Phospho (STY)	_ILDDSDS(ph)NLSVVK_	0.01	0.944159	728
TYSAPAINAIQGGSFESPKK	OSBPL3	IPI00023555	0.84849	0.92293	1.5803	Phospho (STY)	_TYSAPAINAIQGGS(ph)FESPKK_	0	0.5	262
GSWSQPQPLK	RASAL3	IPI00329668	0.81738	1.2103	1.5798	Phospho (STY)	_GS(ph)WSQPQPLK_	0.01	0.986095	994
SSSSGSDDYAYTQALLLHQR	TAB3	IPI00166840	1.1352	1.8901	1.5775	Phospho (STY)	_SSS(ph)SGSDDYAYTQALLLHQR_	0.01	0.577036	506
GAPSSPATGVLPSPQGK	NUP188	IPI00477040	0.76323	1.4374	1.5772	Phospho (STY)	_GAPSS(ph)PATGVLPSPQGK_	0	0.996679	1709
IPSTENSSQEISVEER	SPEN	IPI00045914	0.85634	1.4541	1.575	Phospho (STY)	_IPSTENSS(ph)QEISVEER_	0	0.940437	2412
CVSMPGDISGLQGGPR	PNPLA6	IPI00640818	0.87167	1.801	1.5749	Oxidation (M),Phospho (STY)	_CVS(ph)M(ox)PGDISGLQGGPR_	0	0.999999	420
SPGSTPTTPTSSQAPQK	NUP214	IPI00646361	2.4664	4.0616	1.5745	Phospho (STY)	_SPGSTPTT(ph)PTSSQAPQK_	0	0.97107	437
VGGSSVDLHR	CTNND1	IPI00942869	0.67265	1.1734	1.5743	Phospho (STY)	_VGGS(ph)SVDLHR_	0	0.997089	268
SQSESSDEVTELDLSHGK	KIAA0528	IPI00783895	0.99617	1.4007	1.5742	Phospho (STY)	_SQS(ph)ESSDEVTELDLSHGK_	0	0.99868	708
HNSSDGFFNNGPLR	GPBP1L1	IPI00550026	1.0595	1.7015	1.5739	Phospho (STY)	_HNS(ph)SDGFFNNGPLR_	0	0.999993	49
DLNSQLEYLR	SMCHD1	IPI00890837	0.5197	0.80722	1.5732	Phospho (STY)	_DLNS(ph)QLEYLR_	0.01	0.999999	1928
IIPELVGSPTQSTSSR	BRWD1	IPI00289944	0.97497	1.6996	1.5731	Phospho (STY)	_IIPELVGSPT(ph)QSTSSR_	0	0.598999	1477
DVDETGITVASLER	ZC3H15	IPI00000279	0.76272	1.4325	1.5704	Phospho (STY)	_DVDETGITVAS(ph)LER_	0	0.999471	351
FSKEEPVSSGPEEAVGK	SNORD110;SNORD86;NOP56	IPI00411937	0.50449	0.91152	1.57	Phospho (STY)	_FSKEEPVSS(ph)GPEEAVGK_	0	0.937464	570
LQNVLDLTGSDNK	CNTRL	IPI00657962	1.3701	2.1217	1.5675	Phospho (STY)	_LQNVLDLTGS(ph)DNK_	0.03	0.999934	1103
SGAVTFSSQGR	WDHD1	IPI00411614	0.13577	0.23571	1.5667	Phospho (STY)	_SGAVTFSS(ph)QGR_	0	0.97579	907
LIDLESPTPESQK	SIPA1L1	IPI00413362	0.73424	1.1428	1.5646	Phospho (STY)	_LIDLES(ph)PTPESQK_	0	0.999419	1549
TVDSQGPTPVCTPTFLER	MKI67IP	IPI00154590	0.93509	1.4438	1.5639	Phospho (STY)	_TVDSQGPTPVCT(ph)PTFLER_	0	0.999934	238
ETPHSPGVEDAPIAK	LIMA1	IPI00883896	0.6278	1.0181	1.5637	Phospho (STY)	_ETPHS(ph)PGVEDAPIAK_	0	0.998376	491
REEPEALYAAVNK	ITSN2	IPI00414027	0.69969	1.1324	1.5632	Phospho (STY)	_REEPEALY(ph)AAVNK_	0.01	1	968
APSPPLSQVFQTR	EIF4ENIF1	IPI00291800	1.6564	2.8077	1.5626	Phospho (STY)	_APS(ph)PPLSQVFQTR_	0	1	564
LMLSTSEYSQSPK	TP53BP1	IPI00742743	1.0771	1.7268	1.5609	Oxidation (M),2 Phospho (STY)	_LM(ox)LSTSEYS(ph)QS(ph)PK_	0	0.999949	528
LLDAEDVDVPSPDEK	MACF1	IPI00256861	0.59249	0.9712	1.5602	Phospho (STY)	_LLDAEDVDVPS(ph)PDEK_	0	1	280
GSGGLFSPSTAHVPDGALGQR	TNKS1BP1	IPI00304589	0.71203	1.0502	1.5593	Phospho (STY)	_GSGGLFS(ph)PSTAHVPDGALGQR_	0.01	0.672088	1029
TPQSPAPCVLLR	FHOD1	IPI00001730	1.2874	2.2212	1.5569	Phospho (STY)	_TPQS(ph)PAPCVLLR_	0.01	1	498
DSDQVAQSDGEESPAAEEQLLGEHIK	SEC31A	IPI00852741	0.52541	0.85044	1.5568	Phospho (STY)	_DSDQVAQS(ph)DGEESPAAEEQLLGEHIK_	0	0.997362	527
SQSSEGVSSLSSSPSNSLETQSQSLSR	UBE4B	IPI00005715	0.9201	1.3911	1.5566	Phospho (STY)	_SQSSEGVSSLSSSPSNSLETQSQSLS(ph)R_	0	0.603473	101
ILGETSLMR	CHEK2	IPI00423156	18.421	29.224	1.5549	Oxidation (M),Phospho (STY)	_ILGETS(ph)LM(ox)R_	0	0.92144	422
RYPSSISSSPQK	UBAP2L	IPI00514856	0.70449	1.0819	1.5536	2 Phospho (STY)	_RYPSS(ph)ISSS(ph)PQK_	0	0.667935	605
VDSQASITQDSDSIK	NIPBL	IPI00436632	0.81851	1.3289	1.5524	Phospho (STY)	_VDS(ph)QASITQDSDSIK_	0	0.999976	553
NTLETSSLNFK	SAFB2	IPI00005648	0.83996	1.3253	1.5493	Phospho (STY)	_NTLETS(ph)SLNFK_	0	0.491472	194
SLSTNGENMGLAVQYLDPR	MAP3K3	IPI00181703	0.78059	1.1936	1.5488	Oxidation (M),Phospho (STY)	_SLS(ph)TNGENM(ox)GLAVQYLDPR_	0	0.442133	347
SLHGPCPVTTFGPK	NADK	IPI00301034	0.91061	1.2423	1.5476	Phospho (STY)	_S(ph)LHGPCPVTTFGPK_	0.03	0.999998	64
SSPSLSDSYSHLSGRPIR	GIGYF1	IPI00021739	0.63354	0.9633	1.5473	Phospho (STY)	_S(ph)SPSLSDSYSHLSGRPIR_	0.02	0.838246	862
SSQSSSQQFSGIGR	DDX17	IPI00940000	1.2295	2.0906	1.5437	Phospho (STY)	_S(ph)SQSSSQQFSGIGR_	0	0.499139	673
SPPPMNLGMNNR	MEF2C;MEF2A	IPI00289092	0.80832	1.3808	1.5416	2 Oxidation (M),Phospho (STY)	_S(ph)PPPM(ox)NLGM(ox)NNR_	0.01	1	240
ALLNLPGTQTSGEAK	TOE1	IPI00549516	0.71644	1.0028	1.5401	Phospho (STY)	_ALLNLPGT(ph)QTSGEAK_	0	0.650931	355
LSSLALSSFTTR	ATP8B2	IPI00844415	0.60544	0.94884	1.5378	Phospho (STY)	_LSS(ph)LALSSFTTR_	0	0.623234	1184
RVASALLLR		IPI00022240	0.66564	1.0997	1.5347	Phospho (STY)	_RVAS(ph)ALLLR_	0	1	14
GYQVHVLTFTVHMLLQGLTNK	UTP20	IPI00004970	1.1142	1.7925	1.5342	Oxidation (M),2 Phospho (STY)	_GYQVHVLT(ph)FTVHM(ox)LLQGLT(ph)NK_	0.05	0.965585	1902
RLPQDHADSCVVSSDDEELSR	RNF4	IPI00297694	0.9409	1.4216	1.5337	2 Phospho (STY)	_RLPQDHADSCVVS(ph)SDDEELS(ph)R_	0	0.976759	94
AEEDEILNRSPR	CANX	IPI00020984	0.62181	0.91515	1.5332	Phospho (STY)	_AEEDEILNRS(ph)PR_	0	1	618
YLSFTPPEK	PAK2;LOC646214	IPI00419979	0.65435	1.0207	1.533	Phospho (STY)	_YLS(ph)FTPPEK_	0	0.999373	141
KPESPYGNLCDAPDSPRPVK	AKAP11	IPI00007411	0.59705	0.93162	1.533	2 Phospho (STY)	_KPES(ph)PYGNLCDAPDS(ph)PRPVK_	0.02	0.999911	422
GTPPPVFTPPLPK	ZCCHC8	IPI00556594	0.57989	0.92771	1.5328	Phospho (STY)	_GT(ph)PPPVFTPPLPK_	0.01	0.999979	479
SLSPGKENVSALDMEK	PNN	IPI00789041	0.50837	0.90651	1.5316	Oxidation (M),2 Phospho (STY)	_S(ph)LS(ph)PGKENVSALDM(ox)EK_	0	1	441
NSLLAGGDDDTMSVISGISSR	STAG2	IPI00470883	1.2251	1.746	1.5308	Oxidation (M),2 Phospho (STY)	_NSLLAGGDDDTM(ox)SVIS(ph)GIS(ph)SR_	0	0.99995	1061
TLEPVKPPTVPNDYMTSPAR	ABI1	IPI00480028	0.59078	0.89751	1.53	Oxidation (M),Phospho (STY)	_TLEPVKPPTVPNDYM(ox)T(ph)SPAR_	0	0.355897	217
RMSSLVGPTQSFFMR	MS4A1	IPI00007880	1.1042	1.7896	1.5285	2 Oxidation (M),2 Phospho (STY)	_RM(ox)S(ph)S(ph)LVGPTQSFFM(ox)R_	0	1	35
LEVSPEAQPTAR	RAB11FIP1	IPI00419433	2.171	3.5774	1.5284	Phospho (STY)	_LEVS(ph)PEAQPTAR_	0	1	545
GSQHSPTRPPVAAAAASLGSLPGPGAAR	GLCCI1	IPI00021595	0.65706	1.0342	1.5283	Phospho (STY)	_GS(ph)QHSPTRPPVAAAAASLGSLPGPGAAR_	0	0.810541	76
YQQITPVNQSR	ZAK	IPI00329638	0.82591	1.2623	1.5281	Phospho (STY)	_YQQITPVNQS(ph)R_	0	0.999965	633
SPSTLLPK	MAP4	IPI00396171	0.5513	0.80755	1.5274	Phospho (STY)	_S(ph)PSTLLPK_	0.01	0.99414	825
KLNLTLSPAK	CASP8AP2	IPI00100798	0.85286	1.1443	1.5268	Phospho (STY)	_KLNLTLS(ph)PAK_	0.01	0.888463	567
VLTPEEQLADK	EIF3J	IPI00290461	0.6258	1.0271	1.5248	Phospho (STY)	_VLT(ph)PEEQLADK_	0	1	109
VDSEGDFSENDDAAGDFR	AKAP8	IPI00014474	0.41447	0.64441	1.5238	Phospho (STY)	_VDSEGDFS(ph)ENDDAAGDFR_	0	0.999999	328
LPSSSGLPAADVSPATAEEPLSPSTPTR	ZZEF1	IPI00385631	0.86385	1.4361	1.5232	Phospho (STY)	_LPSSSGLPAADVSPATAEEPLS(ph)PSTPTR_	0	0.814574	1518
ELFPVLCQPDNPSVR	DHX8	IPI00031508	0.7994	1.2011	1.5218	Phospho (STY)	_ELFPVLCQPDNPS(ph)VR_	0	1	129
PLKPLSPLR	PFKFB2	IPI00305589	0.62994	0.71844	1.5215	Phospho (STY)	_PLKPLS(ph)PLR_	0	1	493
LTATPTPLGGMTGFHMQTEDR	SF3B1	IPI00026089	0.91582	1.4216	1.5214	2 Oxidation (M),2 Phospho (STY)	_LTAT(ph)PT(ph)PLGGM(ox)TGFHM(ox)QTEDR_	0.05	0.5277	434
GLDSSSTAPSALGER	PER1	IPI00440484	0.5713	0.96308	1.5212	Phospho (STY)	_GLDSSSTAPS(ph)ALGER_	0	0.998623	815
DLVSFPLSPAVR	RAD51C	IPI00012829	0.35349	0.66574	1.5211	Phospho (STY)	_DLVSFPLS(ph)PAVR_	0	0.999966	20
ISTVAVQSVNAGAPLITSTSPTTATSPK	ELF2	IPI00607557	1.6445	2.4801	1.5203	Phospho (STY)	_ISTVAVQSVNAGAPLITSTS(ph)PTTATSPK_	0	0.603381	424
VINAAHSFYNGTTTLPISDEDRTPR	GMPS	IPI00029079	0.84189	1.2599	1.519	Phospho (STY)	_VINAAHSFYNGTTTLPISDEDRT(ph)PR_	0.02	0.887875	318
STSSTSSGSNSNALVPVSWK	FRYL	IPI00739940	0.83976	1.3352	1.5179	Phospho (STY)	_STSSTSS(ph)GSNSNALVPVSWK_	0.01	0.467199	2336
GYATDESTVSSVQGSR	FXR1	IPI00797887	0.65267	0.85383	1.5165	Phospho (STY)	_GYAT(ph)DESTVSSVQGSR_	0	0.998201	313
GGPISFSSSR	MYH10	IPI00790503	0.64486	0.96518	1.516	Phospho (STY)	_GGPISFS(ph)SSR_	0.01	0.961529	1958
CNSFIENSSALK	FAM65B	IPI00304343	0.73412	1.1267	1.5151	Phospho (STY)	_CNS(ph)FIENSSALK_	0	1	71
SFSMQDLR	REEP4	IPI00100674	0.73524	1.0738	1.514	Oxidation (M),Phospho (STY)	_SFS(ph)M(ox)QDLR_	0	0.999188	152
AAAAGLGHPASPGGSEDGPPGSEEEDAAR	ARID3A	IPI00018500	0.54996	0.99576	1.5121	2 Phospho (STY)	_AAAAGLGHPAS(ph)PGGSEDGPPGS(ph)EEEDAAR_	0	1	88
ITVGNDHFCVSTPER	ZNF318	IPI00413365	0.48345	0.77053	1.5114	Phospho (STY)	_ITVGNDHFCVS(ph)TPER_	0	0.5	160
EMEHNTVCAAGTSPVGEIGEEK	SON	IPI00218624	0.74706	1.3102	1.5085	Oxidation (M),Phospho (STY)	_EM(ox)EHNTVCAAGTS(ph)PVGEIGEEK_	0	0.992466	1596
LNDPFQPFPGNDSPK	EPS15	IPI00292134	0.71054	1.118	1.5078	Phospho (STY)	_LNDPFQPFPGNDS(ph)PK_	0	1	814
GGSISVQVNSIKFDSE	NOLC1	IPI00216654	0.77371	1.157	1.5066	Phospho (STY)	_GGSISVQVNSIKFDS(ph)E_	0	1	708
TSVPSPEQPQPYR	DENND1A	IPI00170641	0.88399	1.4738	1.5045	Phospho (STY)	_TSVPS(ph)PEQPQPYR_	0	0.999998	523
SPLLSASHSGNVTPTAPPYLQESSPR	TMEM55A	IPI00175029	1.1542	1.9227	1.5032	Phospho (STY)	_S(ph)PLLSASHSGNVTPTAPPYLQESSPR_	0	0.249993	10
KDNEESEQPPVPGTPTLR	ABCC4	IPI00006675	0.65671	1.1403	1.5024	Phospho (STY)	_KDNEESEQPPVPGT(ph)PTLR_	0	0.921864	646
AASVPCSVAPEK	FAM117A	IPI00006580	0.64169	0.94219	1.5018	Phospho (STY)	_AAS(ph)VPCSVAPEK_	0.03	0.996289	67
SDSPVPTAPTSGGPKPSTASAVPELATDPELEK	METTL3	IPI00009755	0.48101	0.75261	1.5003	Phospho (STY)	_S(ph)DSPVPTAPTSGGPKPSTASAVPELATDPELEK_	0	0.819707	48
YSPTSPTYSPTSPVYTPTSPK	POLR2A	IPI00031627	1.3948	2.1864	1.4956	2 Phospho (STY)	_YSPT(ph)SPTYSPT(ph)SPVYTPTSPK_	0.02	0.637103	1891
SFSEDVFQSVK	AKAP11	IPI00007411	0.73374	1.1491	1.494	Phospho (STY)	_S(ph)FSEDVFQSVK_	0	0.997751	18
SCSSPAVSAVSQLPLSPK	KIAA0947	IPI00738216	0.63568	0.8317	1.4902	2 Phospho (STY)	_SCSS(ph)PAVSAVSQLPLS(ph)PK_	0	0.516997	1891
GYTSDSEVYTDHGRPGK	GBF1	IPI00021954	0.8366	0.97509	1.49	Phospho (STY)	_GYTS(ph)DSEVYTDHGRPGK_	0	0.983953	1318
HIDSSPYSPAYLSPPPESSWR	CRTC2	IPI00783502	0.68835	1.0377	1.4899	Phospho (STY)	_HIDSSPYSPAYLS(ph)PPPESSWR_	0	0.998704	136
QLILPGNSGNLK	SLAIN2	IPI00853278	0.47563	0.69991	1.4895	Phospho (STY)	_QLILPGNS(ph)GNLK_	0.03	1	234
SSAFSPLGGCTPAECFCQTDIGGDR	AKAP11	IPI00007411	0.76288	1.0707	1.4889	Phospho (STY)	_SSAFS(ph)PLGGCTPAECFCQTDIGGDR_	0	0.986305	456
GHYFWMLSPFSPPSPARR	PRG4	IPI00024825	0.16599	0.27793	1.4886	Oxidation (M),Phospho (STY)	_GHYFWM(ox)LSPFS(ph)PPSPARR_	0.03	0.754852	1177
ELIYTDSDLVVTPIIDNPK	ULK4	IPI00807602	0.88117	1.3163	1.4858	3 Phospho (STY)	_ELIY(ph)T(ph)DSDLVVT(ph)PIIDNPK_	0.07	0.98125	414
TPITSVPLGPLASSPTK	ZFHX3	IPI00014186	0.70821	1.0042	1.4855	Phospho (STY)	_TPITSVPLGPLAS(ph)SPTK_	0	0.497748	426
EFGSLPTTPSEQR	STX7	IPI00289876	0.6353	0.94857	1.4851	Phospho (STY)	_EFGSLPTT(ph)PSEQR_	0	0.50477	79
YSGAYGASVSDEELK	CHCHD3	IPI00927150	0.62679	1.0867	1.4824	Phospho (STY)	_YS(ph)GAYGASVSDEELK_	0	1	50
GYSFSLTTFSPSGK	PSMA2	IPI00219622	1.0296	1.5057	1.4802	Phospho (STY)	_GYSFSLTTFS(ph)PSGK_	0	0.998736	14
GEDLQSISPGSR	TRAF1	IPI00011549	0.60345	0.90411	1.48	Phospho (STY)	_GEDLQSIS(ph)PGSR_	0	0.999991	66
TAESQTPTPSATSFFSGK	ADAR	IPI00394668	0.75154	1.2004	1.4781	Phospho (STY)	_TAESQT(ph)PTPSATSFFSGK_	0	0.999997	644
NTGVSPASRPSPGTPTSPSNLTSGLK	RPRD2	IPI00384541	0.98759	1.2792	1.4755	Phospho (STY)	_NTGVSPASRPSPGTPTSPS(ph)NLTSGLK_	0	0.587763	487
TVIIEQSWGSPK	HSPD1	IPI00784154	1.2957	1.9438	1.4742	Phospho (STY)	_TVIIEQSWGS(ph)PK_	0	0.999996	70
GSGFSLDVIDGPISQR	SIPA1L1	IPI00413362	0.697	0.97001	1.4718	Phospho (STY)	_GS(ph)GFSLDVIDGPISQR_	0	0.834932	255
LQQQHSEQPPLQPSPVMTR	TOR1AIP1	IPI00792065	0.57885	0.92799	1.47	Oxidation (M),Phospho (STY)	_LQQQHSEQPPLQPS(ph)PVM(ox)TR_	0	0.920683	143
VSSLAGFTDCHR	TRPM7	IPI00290032	0.62406	0.95141	1.4697	Phospho (STY)	_VSS(ph)LAGFTDCHR_	0	0.744192	1477
VAELALSLSSTSDDEPPSSVSHGAK	FTSJD2	IPI00166153	1.2695	1.8405	1.4674	Phospho (STY)	_VAELALSLSS(ph)TSDDEPPSSVSHGAK_	0	0.449075	29
SMVSPVPSPTGTISVPNSCPASPR	FOXK1	IPI00556645	0.53184	0.78356	1.465	Oxidation (M),2 Phospho (STY)	_SM(ox)VSPVPS(ph)PTGTISVPNSCPAS(ph)PR_	0	0.299271	243
SSVTDENWLSPR	NFATC3	IPI00030369	0.828	1.2395	1.4648	Phospho (STY)	_S(ph)SVTDENWLSPR_	0	0.627295	247
WQETINQIDNK	DNAH14	IPI00925578	0.23436	0.35994	1.4635	Phospho (STY)	_WQET(ph)INQIDNK_	0.03	1	3201
VPSGIFDVNSR	DENND4C	IPI00514187	0.66841	0.92481	1.4628	Phospho (STY)	_VPSGIFDVNS(ph)R_	0	1	236
SAAGSPPAVAAAGSGNGAGGGGGVGCAPAAGAGR	GLCCI1	IPI00021595	0.79105	1.0569	1.461	Phospho (STY)	_SAAGS(ph)PPAVAAAGSGNGAGGGGGVGCAPAAGAGR_	0	0.872812	30
TAHNSEADLEESFNEHELEPSSPK	PHF6	IPI00395568	1.3242	2.0228	1.4606	Phospho (STY)	_TAHNSEADLEESFNEHELEPSS(ph)PK_	0	0.955116	155
VLPPPAGYVPIRTPAR	SF3B1	IPI00026089	0.66918	0.96316	1.4596	Phospho (STY)	_VLPPPAGYVPIRT(ph)PAR_	0.05	0.877006	426
DGLNDDDFEPYLSPQAR	YTHDF2	IPI00306043	0.9872	1.4222	1.4592	Phospho (STY)	_DGLNDDDFEPYLS(ph)PQAR_	0	1	39
SLGPVELLLR	PKN1	IPI00412672	1.0934	1.1664	1.456	Phospho (STY)	_S(ph)LGPVELLLR_	0	1	75
KLSSIGIQVDCIQPVPK	DLGAP4	IPI00220581	0.65895	1.013	1.4529	Phospho (STY)	_KLS(ph)SIGIQVDCIQPVPK_	0	0.996256	665
VGNIPSSTSALK	BRCA1	IPI00945705	1.8017	2.743	1.4508	Phospho (STY)	_VGNIPS(ph)STSALK_	0.03	0.394094	1617
NLSPTAVINITSEK	APBB2	IPI00947448	1.333	2.1259	1.4498	Phospho (STY)	_NLS(ph)PTAVINITSEK_	0	0.999537	123
VAEAVAHFEAQRDSPPTK	FBXO46	IPI00419450	0.69267	0.89901	1.4493	Phospho (STY)	_VAEAVAHFEAQRDS(ph)PPTK_	0	0.990108	240
DLPPFGINSPQALK	RAPGEF2	IPI00853219	0.64721	0.98199	1.4487	Phospho (STY)	_DLPPFGINS(ph)PQALK_	0.01	1	1080
MVIQGPSSPQGEAMVTDVLEDQK	TP53BP1	IPI00742743	0.713	1.1717	1.448	2 Oxidation (M),Phospho (STY)	_M(ox)VIQGPS(ph)SPQGEAM(ox)VTDVLEDQK_	0	0.611759	1118
QLHLEGASLELSDDDTESK	MYH10	IPI00790503	0.73214	1.0432	1.4423	Phospho (STY)	_QLHLEGASLELS(ph)DDDTESK_	0	0.999969	1977
TPASTPVSGTPQASPMIER	BAIAP2L1	IPI00179326	1.623	2.3106	1.442	Oxidation (M),2 Phospho (STY)	_TPASTPVS(ph)GTPQAS(ph)PM(ox)IER_	0.01	0.560503	255
VVPSFLPVDQGGSLVGR	DSG2	IPI00028931	0.68975	1.1413	1.4417	Phospho (STY)	_VVPSFLPVDQGGS(ph)LVGR_	0	1	680
SVYFKPSLTPSGEFR	NUP153	IPI00292059	0.41586	0.56583	1.4404	Phospho (STY)	_SVYFKPSLT(ph)PSGEFR_	0.01	0.969504	388
SLLGLDSGELQSGPESSSSPGVHVR	TSC2	IPI00028493	0.62261	0.91498	1.4403	Phospho (STY)	_SLLGLDSGELQSGPESSS(ph)SPGVHVR_	0	0.430848	1096
SGSLDDSFSDFQELPASSK	SYNRG	IPI00444646	0.91766	1.3371	1.4401	Phospho (STY)	_S(ph)GSLDDSFSDFQELPASSK_	0	0.5	601
NDSVIVADQTPTPTR	ATF2	IPI00234446	0.62015	0.88171	1.4401	Phospho (STY)	_NDSVIVADQTPT(ph)PTR_	0	0.627298	71
TVDVPASLPTPPHNNQEELR	MLL3	IPI00916332	0.95307	1.2061	1.4398	Phospho (STY)	_TVDVPASLPT(ph)PPHNNQEELR_	0.03	0.995958	4034
TGINQPPSLTPSNFPSPNQSSR	MAML2;MIR1260B	IPI00064200	0.70616	0.96678	1.4386	Phospho (STY)	_TGINQPPSLTPSNFPS(ph)PNQSSR_	0	0.997335	1089
PYPSPGAVLR	PQBP1	IPI00024698	0.73126	1.0146	1.4379	Phospho (STY)	_PYPS(ph)PGAVLR_	0.02	1	247
VASEAPLEHKPQVEASSPR	NEK9	IPI00301609	0.74999	1.1513	1.4375	Phospho (STY)	_VASEAPLEHKPQVEASS(ph)PR_	0.03	0.589109	869
LTPVSPESSSTEEK	SQSTM1	IPI00179473	0.66534	1.0065	1.4373	Phospho (STY)	_LTPVS(ph)PESSSTEEK_	0	0.999957	272
APSPAPSSVPLGSEKPSNVSQDR	ANKRD17	IPI00784020	0.83359	1.0651	1.4368	Phospho (STY)	_APS(ph)PAPSSVPLGSEKPSNVSQDR_	0	0.951894	2401
QEEAEEQGAGSPGQPAHLAR	PLEKHF1	IPI00550625	0.68444	1.0511	1.4362	Phospho (STY)	_QEEAEEQGAGS(ph)PGQPAHLAR_	0	1	312
TSSLDTITGPYLTGQWPR	GLCCI1	IPI00021595	0.76829	1.0556	1.434	Phospho (STY)	_T(ph)SSLDTITGPYLTGQWPR_	0	0.478415	171
VDSPSHGLVTSSLCIPSPAR	DAXX	IPI00915456	0.42416	0.60927	1.4332	2 Phospho (STY)	_VDS(ph)PSHGLVTSSLCIPS(ph)PAR_	0	0.885721	700
HDSPDLAPNVTYSLPR	BUD13	IPI00013743	1.4899	2.313	1.4311	Phospho (STY)	_HDS(ph)PDLAPNVTYSLPR_	0	1	271
LDSSPSVSSTLAAK	TCOF1	IPI00815713	1.0892	1.4781	1.429	2 Phospho (STY)	_LDS(ph)SPSVS(ph)STLAAK_	0	0.546017	1264
ISMSEVDLNVAAPK	AHNAK	IPI00021812	0.80327	1.2564	1.428	Oxidation (M),Phospho (STY)	_IS(ph)M(ox)SEVDLNVAAPK_	0	0.990062	570
SSSLGIPDADCCR	MAP4K1	IPI00020258	0.69365	1.1257	1.4263	Phospho (STY)	_SSS(ph)LGIPDADCCR_	0	0.657226	326
SATDADVVNSGWLVVGK	GBF1	IPI00021954	1.0136	1.3116	1.4251	Phospho (STY)	_S(ph)ATDADVVNSGWLVVGK_	0	0.5	1335
TCNSPQNSTDSVSDIVPDSPFPGALGSDTR	USP10	IPI00291946	1.2982	1.785	1.4249	Phospho (STY)	_T(ph)CNSPQNSTDSVSDIVPDSPFPGALGSDTR_	0	0.291521	216
KSPRPAGPQLFLPDPDPQR	C9orf142	IPI00030968	0.79599	1.1484	1.4245	Phospho (STY)	_KS(ph)PRPAGPQLFLPDPDPQR_	0.01	1	152
SNIVLLSAEEK	MS4A1	IPI00007880	0.86555	1.0799	1.4245	Phospho (STY)	_S(ph)NIVLLSAEEK_	0	1	225
SYDNLTTACDNTVPLASR	MTMR3	IPI00185018	0.75397	1.0941	1.4235	Phospho (STY)	_S(ph)YDNLTTACDNTVPLASR_	0	0.999985	613
VSSPLSPLSPGIKSPTIPR	CTTNBP2NL	IPI00514311	0.73345	1.1169	1.4233	Phospho (STY)	_VSSPLSPLSPGIKS(ph)PTIPR_	0.03	0.462091	568
TTTPPDSGVLFEGLGISTRPR	TOPORS	IPI00396077	1.0787	1.2352	1.4228	Phospho (STY)	_TTT(ph)PPDSGVLFEGLGISTRPR_	0.02	0.682635	205
KLSLGQYDNDAGGQLPFSK	TNS3	IPI00658152	0.80906	1.0097	1.4217	Phospho (STY)	_KLS(ph)LGQYDNDAGGQLPFSK_	0	0.72484	776
MQNNSSPSISPNTSFTSDGSPSPLGGIK	XRN2	IPI00100151	0.8623	1.2815	1.421	Oxidation (M),Phospho (STY)	_M(ox)QNNSSPSISPNTSFTSDGS(ph)PSPLGGIK_	0	0.628214	485
DYTGCSTSESLSPVK	MPZL1	IPI00022558	0.79091	1.1602	1.421	Phospho (STY)	_DYTGCSTSESLS(ph)PVK_	0	0.995028	210
SKPSSPVVSEKEFNLDDNIPEDDSGVPTPEDAGK	SASH3	IPI00909545	1.1122	1.7513	1.4209	2 Phospho (STY)	_SKPS(ph)SPVVS(ph)EKEFNLDDNIPEDDSGVPTPEDAGK_	0	0.45152	37
SPSAGDVHILTGFAK	INPP5F	IPI00480159	0.6165	0.87911	1.4183	Phospho (STY)	_SPS(ph)AGDVHILTGFAK_	0.04	0.983121	942
SEPVINNDNPLESNDEK	SP100	IPI00218326	0.7369	1.092	1.4169	Phospho (STY)	_SEPVINNDNPLES(ph)NDEK_	0	1	362
LVHDSLEDLQMTR	ATP13A3	IPI00847139	1.069	1.6329	1.4168	Oxidation (M),Phospho (STY)	_LVHDS(ph)LEDLQM(ox)TR_	0	1	817
RTSFSTSDVSK	MYO9B	IPI00336047	0.76954	1.0143	1.4167	Phospho (STY)	_RTS(ph)FSTSDVSK_	0.01	0.981342	1354
VVLGDGVQLPPGDYSTTPGGTLFSTTPGGTR	EIF4EBP1	IPI00002569	0.62666	0.98184	1.4139	2 Phospho (STY)	_VVLGDGVQLPPGDYSTT(ph)PGGTLFSTT(ph)PGGTR_	0.05	0.964211	37
LGFVDVQNCISR	ITPR3	IPI00291607	0.58351	0.88531	1.4131	Phospho (STY)	_LGFVDVQNCIS(ph)R_	0	1	2670
AAGGAPSPPPPVR	TBC1D10B	IPI00878181	1.0771	1.6842	1.411	Phospho (STY)	_AAGGAPS(ph)PPPPVR_	0.03	1	678
SQEMVHLVNK	CD44	IPI00305064	0.85693	1.2003	1.411	Oxidation (M),Phospho (STY)	_S(ph)QEM(ox)VHLVNK_	0	1	706
TADSVSPLEPPTK	SYNRG	IPI00444646	1.0226	1.5341	1.41	Phospho (STY)	_TADSVS(ph)PLEPPTK_	0.02	0.933768	714
VPAELDEVGSWEEVSPATAAVR	ARHGAP27	IPI00885078	0.84928	1.1233	1.4092	Phospho (STY)	_VPAELDEVGS(ph)WEEVSPATAAVR_	0	1	481
QTLSPDQQPTAWSYDQPPK	INPP5D;LOC646743	IPI00329213	1.2442	1.606	1.4063	Phospho (STY)	_QTLS(ph)PDQQPTAWSYDQPPK_	0	0.994344	934
VLSPLIIK	RNF169	IPI00456899	0.64202	0.99614	1.406	Phospho (STY)	_VLS(ph)PLIIK_	0	1	403
ESPVSAPLEGLICR	NCOR1	IPI00410351	0.85894	1.1652	1.4057	Phospho (STY)	_ES(ph)PVSAPLEGLICR_	0.01	0.99936	1279
ENLQPQSSGVQGQVPISPEPLQRPEMLK	CUEDC2	IPI00100463	0.68963	0.95314	1.4049	Oxidation (M),Phospho (STY)	_ENLQPQSSGVQGQVPIS(ph)PEPLQRPEM(ox)LK_	0	1	110
LSSAYLLGVPGSEQPDR	ARAP1	IPI00828080	0.83942	1.2714	1.4048	Phospho (STY)	_LS(ph)SAYLLGVPGSEQPDR_	0.02	0.864315	428
SRLTPVSPESSSTEEK	SQSTM1	IPI00179473	0.46946	0.78443	1.4045	Phospho (STY)	_SRLT(ph)PVSPESSSTEEK_	0	0.846759	269
IYSFTDNAPSPSIGGSSR	ZNF609	IPI00307591	0.46767	0.69057	1.4045	Phospho (STY)	_IYSFTDNAPSPS(ph)IGGSSR_	0	0.986025	806
TPPTANHPVEPVTSVTQPSELLQQK	SEC24B	IPI00030851	0.80284	1.0223	1.4043	Phospho (STY)	_T(ph)PPTANHPVEPVTSVTQPSELLQQK_	0	0.499634	360
TCPSLSPTSPLNNK	PIAS1	IPI00220424	0.8471	1.245	1.4016	Phospho (STY)	_TCPSLS(ph)PTSPLNNK_	0.02	0.687624	487
EESSEDENEVSNILR	OTUD4	IPI00399254	0.79172	1.0174	1.4013	Phospho (STY)	_EESS(ph)EDENEVSNILR_	0	0.994809	1024
VGLQSPSVEAWEAK	CUL9	IPI00293200	1.2421	1.8241	1.401	Phospho (STY)	_VGLQS(ph)PSVEAWEAK_	0	0.999945	2437
SIDTQTPSVQER	GLCCI1	IPI00021595	0.5654	0.99399	1.3983	2 Phospho (STY)	_S(ph)IDTQTPS(ph)VQER_	0	0.99997	345
SLDSPTSSPGAGTR	GMIP	IPI00292376	0.81211	1.168	1.3981	Phospho (STY)	_SLDS(ph)PTSSPGAGTR_	0	0.999618	437
KAEENAEGGESALGPDGEPIDESSQMSDLPVK	SMARCA2	IPI00514648	0.93854	1.4276	1.3978	Oxidation (M),2 Phospho (STY)	_KAEENAEGGESALGPDGEPIDES(ph)S(ph)QM(ox)SDLPVK_	0	0.848831	587
HVSGITLLSPK	KIAA1430	IPI00853627	1.5056	2.1994	1.3967	Phospho (STY)	_HVSGITLLS(ph)PK_	0.01	0.99845	218
QETVADFTPK	PRPF40A	IPI00337386	0.66971	0.94001	1.3966	Phospho (STY)	_QETVADFT(ph)PK_	0	1	410
NSNSPPSPSSMNQR	IRF2BP2	IPI00376199	2.1858	3.2899	1.3961	Oxidation (M),2 Phospho (STY)	_NSNS(ph)PPS(ph)PSSM(ox)NQR_	0	0.999472	457
IHRASDPGLPAEEPK	CAD	IPI00301263	0.8576	0.84695	1.3959	Phospho (STY)	_IHRAS(ph)DPGLPAEEPK_	0.01	1	1859
RYSDHAGPAIPSVVAYPK	MARK3	IPI00183118	0.80935	1.1292	1.3953	Phospho (STY)	_RYS(ph)DHAGPAIPSVVAYPK_	0	0.546297	442
LDLTENLTGSK	MKI67	IPI00004233	0.35556	0.51878	1.3951	Phospho (STY)	_LDLTENLTGS(ph)K_	0	0.99887	1329
LGTLSPAFSTR	SND1	IPI00140420	1.1415	1.5693	1.3925	Phospho (STY)	_LGTLS(ph)PAFSTR_	0.01	0.999953	781
HGSGPNIILTGDSSPGFSK	CRTC2	IPI00783502	0.67383	0.84059	1.3907	Phospho (STY)	_HGSGPNIILTGDSS(ph)PGFSK_	0	0.811196	624
EPHSPADQPEQQAESTLTSAETR	ZFP106	IPI00782966	0.85649	1.2332	1.3904	Phospho (STY)	_EPHS(ph)PADQPEQQAESTLTSAETR_	0	1	1328
SQVNGEAGSYEMTNQHVK	CTDSPL2	IPI00033054	0.79463	1.0398	1.39	Oxidation (M),Phospho (STY)	_S(ph)QVNGEAGSYEM(ox)TNQHVK_	0.02	0.999992	104
GPSPSLLNTISLDTMPK	MAST3	IPI00028932	0.714	1.0219	1.3898	Oxidation (M),Phospho (STY)	_GPS(ph)PSLLNTISLDTM(ox)PK_	0	0.999966	774
DSVLSYTSVR	PREX1	IPI00295252	0.86626	1.2971	1.3889	Phospho (STY)	_DSVLS(ph)YTSVR_	0.01	0.987691	1182
QLSSTSPLAPYPTSQMVSSDR	CRTC3	IPI00783045	1.1196	1.676	1.3885	Oxidation (M),Phospho (STY)	_QLS(ph)STSPLAPYPTSQM(ox)VSSDR_	0	0.249999	410
TDEVPAGGSRSEAEDEDDEDYVPYVPLR	DDX41	IPI00007208	1.0379	1.0945	1.3885	Phospho (STY)	_TDEVPAGGS(ph)RSEAEDEDDEDYVPYVPLR_	0	0.498913	21
SSSQSGSGPSSPDSVLRPR	LRCH4	IPI00000173	0.77648	0.93246	1.3877	Phospho (STY)	_SSSQSGSGPS(ph)SPDSVLRPR_	0	0.455866	520
PPYMLVVGNIVIK	ERVK-6;ERVK-20	IPI00454619	1.4369	2.0024	1.386	Oxidation (M),Phospho (STY)	_PPY(ph)M(ox)LVVGNIVIK_	0.05	1	1147
GNSSSPAPAASITSMLSPSFTPTSVIR	EIF4ENIF1	IPI00291800	2.0563	2.7494	1.3856	Oxidation (M),Phospho (STY)	_GNSSSPAPAASIT(ph)SM(ox)LSPSFTPTSVIR_	0.01	0.229235	690
FCDSPTSDLEMR	ZNF609	IPI00307591	1.0442	1.5584	1.3842	Oxidation (M),2 Phospho (STY)	_FCDS(ph)PT(ph)SDLEM(ox)R_	0.03	0.997893	358
STSAPQMSPGSSDNQSSSPQPAQQK	UBAP2L	IPI00514856	0.88487	1.2804	1.3828	Oxidation (M),Phospho (STY)	_STSAPQM(ox)SPGSSDNQSSS(ph)PQPAQQK_	0	0.991806	477
ANSTSDSVFTETPSPVLK	CDC42EP3	IPI00294391	0.4137	0.57481	1.382	Phospho (STY)	_ANS(ph)TSDSVFTETPSPVLK_	0.05	0.953923	89
ILATDVSSKNTPDSK	CENPC1	IPI00304885	9.069	13.626	1.3807	Phospho (STY)	_ILATDVSSKNT(ph)PDSK_	0.02	0.804729	130
LNEAQPSTIATSMRDSLIDSLT	EIF6	IPI00010105	0.64062	1.0062	1.38	Oxidation (M),Phospho (STY)	_LNEAQPST(ph)IATSM(ox)RDSLIDSLT_	0.01	0.46067	231
STSSTSSGSNSNALVPVSWK	FRYL	IPI00739940	0.97059	1.4023	1.3799	Phospho (STY)	_STSSTSSGS(ph)NSNALVPVSWK_	0.02	0.520608	2338
STETSDFENIESPLNER	USP47	IPI00607554	0.70989	0.98653	1.3799	Phospho (STY)	_STETSDFENIES(ph)PLNER_	0	1	910
RLASTSDIEEK	PPP1R12A	IPI00183002	0.81069	1.2616	1.3798	Phospho (STY)	_RLAS(ph)TSDIEEK_	0	0.96848	507
LLGSSFSSGPVADGIIR	SPRY2	IPI00012913	1.205	1.6037	1.3791	Phospho (STY)	_LLGS(ph)SFSSGPVADGIIR_	0	0.531464	138
DAPTSPASVASSSSTPSSK	TLE3	IPI00219368	0.71984	1.1785	1.3785	Phospho (STY)	_DAPT(ph)SPASVASSSSTPSSK_	0.02	0.449043	285
YGSRDDLVAGPGFGGAR	ZDHHC8	IPI00515005	0.92699	1.1022	1.3778	Phospho (STY)	_YGS(ph)RDDLVAGPGFGGAR_	0	0.563267	606
TGSDFSMFEALR	PCM1	IPI00006213	0.93541	1.2897	1.3769	Oxidation (M),Phospho (STY)	_TGS(ph)DFSM(ox)FEALR_	0	0.840597	1373
SKSETGDSSIFR	SIPA1L1	IPI00413362	0.79755	0.99139	1.3757	Phospho (STY)	_SKS(ph)ETGDSSIFR_	0	0.997069	288
FSKEEPVSSGPEEAVGK	SNORD110;SNORD86;NOP56	IPI00411937	0.68912	1.0314	1.3754	Phospho (STY)	_FSKEEPVS(ph)SGPEEAVGK_	0	0.5	569
TPSSQNLLALLAR	ULK1	IPI00289357	0.72912	1.1362	1.3743	Phospho (STY)	_TPS(ph)SQNLLALLAR_	0	0.998128	638
IDFSSIAVPGTSSPR	DDI2	IPI00031618	0.49828	0.65203	1.373	Phospho (STY)	_IDFSSIAVPGTSS(ph)PR_	0	0.957206	106
VNVTVDYIRPASPATETVPAFSER	SND1	IPI00140420	0.76488	1.2651	1.3716	Phospho (STY)	_VNVTVDYIRPAS(ph)PATETVPAFSER_	0	0.992996	426
VKPASPVAQPK	RBM33	IPI00852584	0.77256	0.95251	1.3714	Phospho (STY)	_VKPAS(ph)PVAQPK_	0	1	765
GGCPGGEATLSQPPPR	BTF3	IPI00221035	1.3025	1.7626	1.3706	Phospho (STY)	_GGCPGGEATLS(ph)QPPPR_	0	0.993233	30
LNESDEQHQENEGTNQLVMGIQK	TAF7	IPI00018111	0.75524	1.0464	1.3693	Oxidation (M),Phospho (STY)	_LNES(ph)DEQHQENEGTNQLVM(ox)GIQK_	0	0.999076	264
ASPNSDDTVLSPQELQK	ARMCX3	IPI00009906	0.90075	1.2397	1.3689	Phospho (STY)	_AS(ph)PNSDDTVLSPQELQK_	0.02	0.979772	110
FIVSPVPESR	WNK1	IPI00004472	0.70493	1.0691	1.3686	Phospho (STY)	_FIVS(ph)PVPESR_	0.02	0.999989	1261
AASALLLR	ISCU	IPI00848133	0.73408	0.982	1.368	Phospho (STY)	_AAS(ph)ALLLR_	0	1	14
RPEGPGAQAPSSPR	TXLNA	IPI00470779	0.99067	1.2396	1.3677	Phospho (STY)	_RPEGPGAQAPS(ph)SPR_	0	0.626807	514
NLQSPTQFQTPR	ULK1	IPI00289357	0.63461	0.93571	1.3676	Phospho (STY)	_NLQS(ph)PTQFQTPR_	0.01	0.96729	450
LTPVRPAAASPIVSGAR	KDM2A	IPI00166009	0.79426	1.1576	1.3674	Phospho (STY)	_LTPVRPAAAS(ph)PIVSGAR_	0	0.997482	558
ASPPSFPSGSPVLR	FAM117A	IPI00006580	1.1199	1.6505	1.367	Phospho (STY)	_ASPPSFPS(ph)GSPVLR_	0.01	0.499738	199
AASSPDGFFWTQGSPKPGTASPK	SGK223	IPI00739386	1.1667	1.5569	1.3658	2 Phospho (STY)	_AAS(ph)SPDGFFWTQGSPKPGTAS(ph)PK_	0	0.785407	844
SVSPTFLNPSDENLK	AKAP11	IPI00007411	0.74297	1.0115	1.3653	Phospho (STY)	_SVS(ph)PTFLNPSDENLK_	0	0.998956	1242
LDSSEMDHSENEDYTMSSPLPGK	PDS5B	IPI00240812	0.66506	0.91282	1.3652	2 Oxidation (M),2 Phospho (STY)	_LDS(ph)SEM(ox)DHS(ph)ENEDYTM(ox)SSPLPGK_	0.01	0.561485	1176
YESQEPLAGQESPLPLATR	TNKS1BP1	IPI00304589	0.92734	0.93818	1.3638	Phospho (STY)	_YESQEPLAGQES(ph)PLPLATR_	0	1	601
SSPELWLAR	MAP3K5	IPI00748581	0.6447	1.0434	1.3634	Phospho (STY)	_S(ph)SPELWLAR_	0	0.5	55
HCDSINSDFGSESGGCGDSSPGPSASQGPR	NEK9	IPI00301609	0.76311	1.0269	1.363	Phospho (STY)	_HCDSINSDFGSESGGCGDSS(ph)PGPSASQGPR_	0	0.955343	29
YSPTSPTYSPTSPK	POLR2A	IPI00031627	0.83263	1.1253	1.3627	2 Phospho (STY)	_YSPTS(ph)PTYSPTS(ph)PK_	0	0.991028	1920
KTSAVSSPLLDQQR	ZC3H13	IPI00329547	1.1195	1.4248	1.3616	2 Phospho (STY)	_KTS(ph)AVSS(ph)PLLDQQR_	0	0.95047	238
GVSMSLPSSPLLPR	TANC1	IPI00173946	1.3097	1.9223	1.3614	Oxidation (M),2 Phospho (STY)	_GVSM(ox)S(ph)LPS(ph)SPLLPR_	0.01	0.877295	63
KSEAPAEVTHFSPK	TTC33	IPI00018208	0.89805	1.0219	1.3614	Phospho (STY)	_KSEAPAEVTHFS(ph)PK_	0	0.949084	197
TPQMPPTTPSSSFFTK	IFI16	IPI00003443	0.73335	1.0438	1.3612	Oxidation (M),Phospho (STY)	_TPQM(ox)PPTTPSS(ph)SFFTK_	0.02	0.62809	438
LLQVIAMSK	LPPR3	IPI00016464	0.57676	0.78879	1.3603	Phospho (STY)	_LLQVIAMS(ph)K_	0.01	1	571
VSDSLTDLALK	ASCC3	IPI00430472	1.0994	1.3436	1.3595	Phospho (STY)	_VSDS(ph)LTDLALK_	0	0.999832	2195
ADAPDAGAQSDSELPSYHQNDVSLDR	GBF1	IPI00021954	0.71058	1.0895	1.3587	Phospho (STY)	_ADAPDAGAQS(ph)DSELPSYHQNDVSLDR_	0	0.499931	1298
GPVSPSVSFQPLAR	MAVS	IPI00020719	0.97311	1.3053	1.3575	Phospho (STY)	_GPVS(ph)PSVSFQPLAR_	0	0.999936	222
SRLTPVSPESSSTEEK	SQSTM1	IPI00179473	0.66925	0.89164	1.3575	Phospho (STY)	_S(ph)RLTPVSPESSSTEEK_	0	0.639761	266
TPTSSPASSPLVAK	RRP1B	IPI00290952	1.1412	1.6194	1.3568	2 Phospho (STY)	_TPTSS(ph)PASS(ph)PLVAK_	0	0.84575	732
EKEVDGLLTSEPMGSPVSSK	ATXN2L	IPI00456363	0.91303	1.1547	1.3563	Oxidation (M),Phospho (STY)	_EKEVDGLLTSEPM(ox)GS(ph)PVSSK_	0	0.997352	594
PAVVLPSAAPAGAAAPPSGSR	ELK1	IPI00556086	1.1241	1.7693	1.3546	Phospho (STY)	_PAVVLPSAAPAGAAAPPS(ph)GSR_	0	0.5	273
GPPDFSSDEEREPTPVLGSGAAAAGR	TMPO	IPI00030131	0.59348	0.82194	1.3545	2 Phospho (STY)	_GPPDFSS(ph)DEEREPT(ph)PVLGSGAAAAGR_	0	0.999996	74
AMPVPTTPEFQSPVTTDQPISPEPITQPSCIK	MDC1	IPI00552897	1.0216	1.4454	1.3515	Oxidation (M),Phospho (STY)	_AM(ox)PVPTT(ph)PEFQSPVTTDQPISPEPITQPSCIK_	0.01	0.497153	1697
SLYASSPGGVYATR	VIM	IPI00418471	0.35732	0.47671	1.3513	Phospho (STY)	_S(ph)LYASSPGGVYATR_	0.01	0.99998	51
TPLTQDPASITDNLLQLPAR	DGCR14	IPI00165171	0.76323	1.0453	1.3494	Phospho (STY)	_T(ph)PLTQDPASITDNLLQLPAR_	0	0.840284	450
TAVAPSAVNLADPRTPTAPAVNLAGAR	SRRM2	IPI00782992	0.56554	0.80359	1.3492	Phospho (STY)	_TAVAPSAVNLADPRT(ph)PTAPAVNLAGAR_	0	0.5	2291
SHDDGNIDLESDSFLK	SON	IPI00218624	0.86148	1.0066	1.3484	Phospho (STY)	_SHDDGNIDLES(ph)DSFLK_	0	0.997236	152
AQCETLSPDGLPEEQPQTTK	HUWE1	IPI00179298	1.1719	2.0269	1.3472	Phospho (STY)	_AQCETLS(ph)PDGLPEEQPQTTK_	0	0.926897	3664
QPQSQPSPPSPLR	NKPD1	IPI00296103	0.6993	0.96073	1.3465	2 Phospho (STY)	_QPQS(ph)QPSPPS(ph)PLR_	0.01	0.998946	88
QARPGPQSPGSPLEEER	NCF1C;NCF1B;NCF1	IPI00375156	1.0793	1.4866	1.345	Phospho (STY)	_QARPGPQSPGS(ph)PLEEER_	0	0.999996	349
IHSPIIR	BRD4	IPI00440727	0.77053	0.96833	1.3429	Phospho (STY)	_IHS(ph)PIIR_	0.01	1	1117
AQSQEDGDYINANYIR	PTPN7	IPI00514108	0.56895	0.77918	1.3423	Phospho (STY)	_AQS(ph)QEDGDYINANYIR_	0	1	248
PLSSFVR	POM121	IPI00902533	0.83023	1.1507	1.3422	Phospho (STY)	_PLSS(ph)FVR_	0	0.94029	81
ESSANNSVSPSESLR	TLE3	IPI00219368	0.72102	1.0391	1.342	Phospho (STY)	_ES(ph)SANNSVSPSESLR_	0	0.425376	196
HVLQTAVADSPR	C15orf42	IPI00853221	0.86075	1.1781	1.3415	Phospho (STY)	_HVLQTAVADS(ph)PR_	0.01	0.999976	441
TASESISNLSEAGSIK	CLIP1	IPI00013455	0.7615	1.0682	1.3412	2 Phospho (STY)	_TASES(ph)ISNLSEAGS(ph)IK_	0	0.992775	195
ASSLNFLNK	KLC2	IPI00021634	0.788	1.0274	1.3399	Phospho (STY)	_ASS(ph)LNFLNK_	0	0.994995	582
ENIKPNETSPSFSK	ATXN2	IPI00180154	0.90412	0.95128	1.339	Phospho (STY)	_ENIKPNETS(ph)PSFSK_	0	0.624597	772
ENFNITCDDLK	DDX53	IPI00328813	0.96965	1.3207	1.3385	Phospho (STY)	_ENFNIT(ph)CDDLK_	0.05	1	204
GLGACTLLGSPR	NFATC1	IPI00032069	0.95656	1.3353	1.3369	Phospho (STY)	_GLGACTLLGS(ph)PR_	0	1	233
SSTPSPSPLNLSSSR	ZEB1	IPI00375505	0.83503	1.1319	1.3368	Phospho (STY)	_SST(ph)PSPSPLNLSSSR_	0	0.370474	702
DSSDSADGRATPSENLVPSSAR	CPSF7	IPI00915356	0.75074	1.0868	1.336	Phospho (STY)	_DSSDSADGRAT(ph)PSENLVPSSAR_	0	0.999173	246
ESAFTSPISVTKPVVLASGAALSSPK	GPBP1L1	IPI00550026	0.75626	0.87661	1.3328	Phospho (STY)	_ESAFTSPISVTKPVVLASGAALSS(ph)PK_	0.02	0.932476	292
IPSPNILK	ZNF318	IPI00413365	0.82741	1.1071	1.3321	Phospho (STY)	_IPS(ph)PNILK_	0	1	2101
GSGFPFLESENEK	TAF1D;SNORA25;SNORA32	IPI00012225	0.80323	1.1678	1.332	Phospho (STY)	_GSGFPFLES(ph)ENEK_	0	1	138
KPSPSESPEPWKPFPAVSPEPR	ZNF828	IPI00064212	0.78602	1.0963	1.332	2 Phospho (STY)	_KPS(ph)PSES(ph)PEPWKPFPAVSPEPR_	0	0.997998	282
YSVLNNDDYFADVSPLR	C16orf88	IPI00554560	0.74744	1.0017	1.332	Phospho (STY)	_YSVLNNDDYFADVS(ph)PLR_	0	1	42
RVSGPDPKPGSNCSPAQSVLSEVPSVPTNGMAK	UBA1	IPI00645078	1.6723	2.2639	1.3303	Oxidation (M),2 Phospho (STY)	_RVS(ph)GPDPKPGSNCSPAQS(ph)VLSEVPSVPTNGM(ox)AK_	0.02	0.44359	28
ANEAGGQVGPEAPRPPETSPEMR	EHBP1L1	IPI00296421	1.0242	1.1584	1.3298	Oxidation (M),Phospho (STY)	_ANEAGGQVGPEAPRPPETS(ph)PEM(ox)R_	0.02	0.824513	285
PLAPGPSSPTAGR	LOC649305	IPI00641773	0.17612	0.25951	1.3297	Phospho (STY)	_PLAPGPSSPT(ph)AGR_	0.05	0.960428	24
QGLGPASTTSPSPGPRSPK	ARHGAP4	IPI00328842	0.84292	1.052	1.3295	Phospho (STY)	_QGLGPASTTSPSPGPRS(ph)PK_	0	0.999712	946
RLSTSPDVIQGHQPR	UBE2J1	IPI00006937	0.73402	1.0465	1.329	Phospho (STY)	_RLS(ph)TSPDVIQGHQPR_	0	0.988179	266
NVIPDTPPSTPLVPSR	AKAP11	IPI00007411	0.77126	1.0712	1.3286	Phospho (STY)	_NVIPDT(ph)PPSTPLVPSR_	0	0.99999	1100
SSPKEELHPAAPSQLAPSFSSSSSSSSGPR	SIPA1L1	IPI00413362	0.76162	0.81966	1.3284	Phospho (STY)	_S(ph)SPKEELHPAAPSQLAPSFSSSSSSSSGPR_	0	0.5	1442
KLPSTTL	RPS6KA1	IPI00477982	0.88952	1.3672	1.3249	Phospho (STY)	_KLPS(ph)TTL_	0.02	0.487562	741
LQPSSSPENSLDPFPPR	ATXN2L	IPI00456363	0.7288	1.0643	1.3248	Phospho (STY)	_LQPSSS(ph)PENSLDPFPPR_	0	0.963403	559
ISTPQTNTVPIKPLISTPPVSSQPK	WAC	IPI00256605	0.51061	0.68128	1.3241	Phospho (STY)	_ISTPQTNTVPIKPLIS(ph)TPPVSSQPK_	0	0.542489	470
ALSHQEPMVSTQPAPR	RASAL3	IPI00329668	1.2773	1.5713	1.3238	Oxidation (M),Phospho (STY)	_ALS(ph)HQEPM(ox)VSTQPAPR_	0	1	51
ALDVSASDDEIAR	APEH	IPI00926648	0.90493	1.3403	1.3236	Phospho (STY)	_ALDVSAS(ph)DDEIAR_	0	0.999975	187
VPLAPITDPQQLQLSPLK	RRM2	IPI00011118	1.8489	2.4276	1.3228	Phospho (STY)	_VPLAPITDPQQLQLS(ph)PLK_	0	1	80
YFDSGDYNMAK	ENSA;ARPP19	IPI00792984	0.67721	0.99324	1.3227	Oxidation (M),Phospho (STY)	_YFDS(ph)GDYNM(ox)AK_	0	1	81
SGSIVELIAGGGSSCSPVLSR	HTT	IPI00002335	0.87455	1.1146	1.3207	2 Phospho (STY)	_SGS(ph)IVELIAGGGSSCS(ph)PVLSR_	0	0.933838	421
MGSSPLEVPKPR	MTMR14	IPI00168378	0.46983	0.81057	1.3204	Oxidation (M),Phospho (STY)	_M(ox)GSS(ph)PLEVPKPR_	0.01	0.684416	530
GLNPDGTPALSTLGGFSPASKPSSPR	CCNL1	IPI00654682	0.68156	0.93037	1.3185	2 Phospho (STY)	_GLNPDGTPALSTLGGFS(ph)PASKPS(ph)SPR_	0	0.994383	335
AGSSEFDSEHNLTSNEGHSLK	RASAL3	IPI00329668	0.95909	1.3323	1.3181	Phospho (STY)	_AGSSEFDS(ph)EHNLTSNEGHSLK_	0.03	0.927912	949
GQTPLTEGSEDLDGHSDPEESFAR	FAM134C	IPI00254338	0.92743	1.2842	1.3177	2 Phospho (STY)	_GQTPLTEGS(ph)EDLDGHS(ph)DPEESFAR_	0	0.998794	313
TPTAPAVNLAGAR	SRRM2	IPI00782992	0.62495	0.81236	1.3166	Phospho (STY)	_T(ph)PTAPAVNLAGAR_	0.03	0.997983	2289
SAEPAEALVLACK	SLC7A6OS	IPI00304198	0.78967	1.0898	1.3165	Phospho (STY)	_S(ph)AEPAEALVLACK_	0	1	16
SQSLPNSLDYTQTSDPGR	FAM82A2	IPI00410079	0.79267	1.0067	1.3165	Phospho (STY)	_SQS(ph)LPNSLDYTQTSDPGR_	0	0.993659	46
QFSALVPAFDPR	HECTD1	IPI00328911	0.71035	0.97005	1.3151	Phospho (STY)	_QFS(ph)ALVPAFDPR_	0	1	1774
VVPGQFDDADSSDSENR	RIOK1	IPI00171336	0.80095	1.009	1.315	Phospho (STY)	_VVPGQFDDADSS(ph)DSENR_	0	0.948509	22
AETPPLPIPPPPPDIQPLER	HOMEZ	IPI00477303	0.80257	1.0306	1.3149	Phospho (STY)	_AET(ph)PPLPIPPPPPDIQPLER_	0	1	427
SSATLWNSPSR	MAP7D1	IPI00654605	0.76117	0.9879	1.3146	Phospho (STY)	_SS(ph)ATLWNSPSR_	0.01	0.963944	274
FSKPPEDDDANSYENVLICK	LAT2	IPI00395993	0.96601	1.126	1.3143	2 Phospho (STY)	_FSKPPEDDDANS(ph)Y(ph)ENVLICK_	0	1	135
LLIYVASSR		IPI00387117	0.025847	0.036615	1.3139	Phospho (STY)	_LLIYVAS(ph)SR_	0.02	0.497768	53
ASSPCPEFEQFQIVPAVETPYLAR	KIF1B	IPI00397383	0.95393	1.2787	1.3138	Phospho (STY)	_AS(ph)SPCPEFEQFQIVPAVETPYLAR_	0	0.5	1658
DPSSNDINGGMEPTPSTVSTPSPSADLLGLR	AP2A1	IPI00304577	0.93726	1.0919	1.3126	Oxidation (M),Phospho (STY)	_DPSSNDINGGM(ox)EPTPSTVSTPS(ph)PSADLLGLR_	0	0.956782	655
MLSSSDAITQEFMDLR	MACF1	IPI00256861	0.98443	0.79846	1.3124	2 Oxidation (M),Phospho (STY)	_M(ox)LS(ph)SSDAITQEFM(ox)DLR_	0	0.951414	1376
IMNTFSVVPSPK	TUBB2C;TUBB3;MC1R;TUBB4;TUBB;TUBB6	IPI00909140	0.52867	0.7251	1.3114	Oxidation (M),Phospho (STY)	_IM(ox)NTFSVVPS(ph)PK_	0	0.999972	192
VHAYFAPVTPPPSVGGSR	FBXL20	IPI00174757	0.97818	1.4496	1.3107	2 Phospho (STY)	_VHAYFAPVT(ph)PPPS(ph)VGGSR_	0.01	0.739759	421
SWDSSSPVDRPEPEAASPTTR	ZC3HC1	IPI00301421	1.2368	1.5838	1.3105	2 Phospho (STY)	_SWDSSS(ph)PVDRPEPEAAS(ph)PTTR_	0	0.818688	359
GILSLPHQASPVSR	PIAS1	IPI00220424	0.68965	1.071	1.3105	Phospho (STY)	_GILSLPHQAS(ph)PVSR_	0	0.999999	505
KVEGNFNPFASPQK	C6orf106	IPI00013269	0.83446	0.89575	1.3102	Phospho (STY)	_KVEGNFNPFAS(ph)PQK_	0	1	215
SLSVPVDLSR	FAM53C	IPI00009900	0.80908	1.1245	1.309	Phospho (STY)	_SLS(ph)VPVDLSR_	0	0.999417	122
TKEVYELLDSPGK	PAICS	IPI00217223	0.44644	0.61018	1.3074	Phospho (STY)	_TKEVYELLDS(ph)PGK_	0	1	53
GQESSSDQEQVDVESIDFSK	ZNF828	IPI00064212	0.86589	0.99513	1.3057	Phospho (STY)	_GQESSS(ph)DQEQVDVESIDFSK_	0	0.78876	653
IDTPPACTEESIATPSEIK	PCF11	IPI00016387	0.60601	0.8345	1.3051	Phospho (STY)	_IDT(ph)PPACTEESIATPSEIK_	0	0.999989	1530
KPSPSESPEPWKPFPAVSPEPR	ZNF828	IPI00064212	0.98988	1.3509	1.3047	Phospho (STY)	_KPSPSES(ph)PEPWKPFPAVSPEPR_	0	0.999039	286
GQPGNAYDGAGQPSAAYLSMSQGAVANANSTPPPYER	RBM14;RBM14-RBM4	IPI00013174	0.87563	1.2719	1.3043	Oxidation (M),Phospho (STY)	_GQPGNAYDGAGQPSAAYLSM(ox)SQGAVANANS(ph)TPPPYER_	0	0.480125	571
VTENLASLTPK	DGCR14	IPI00165171	0.84475	1.0843	1.3042	Phospho (STY)	_VTENLASLT(ph)PK_	0	0.91744	386
KVLTEPEVR	PLK2	IPI00302787	0.83752	0.90799	1.3033	Phospho (STY)	_KVLT(ph)EPEVR_	0.02	1	178
LSEHSGPPIVIR	C15orf39	IPI00478772	0.85057	1.018	1.3029	Phospho (STY)	_LS(ph)EHSGPPIVIR_	0	0.996178	455
RYSDFEWLK	SNX12	IPI00438170	0.81828	1.1343	1.3028	Phospho (STY)	_RYS(ph)DFEWLK_	0	0.999999	73
LHSSNPNLSTLDFGEEK	OSBPL3	IPI00023555	0.85123	1.1168	1.3028	Phospho (STY)	_LHSS(ph)NPNLSTLDFGEEK_	0	0.99934	304
SAKPETVIDSLLQ	KIF3A	IPI00867739	0.85855	1.1394	1.3022	Phospho (STY)	_S(ph)AKPETVIDSLLQ_	0	0.998144	714
ETSTNGPVSQEAFSVTGPAAPGALPPPSPK	ZNF598	IPI00787519	0.6298	1.0984	1.3021	Phospho (STY)	_ETSTNGPVSQEAFSVTGPAAPGALPPPS(ph)PK_	0	0.999999	431
NNCPFSADENYRPLAK	PCM1	IPI00006213	0.74016	0.99436	1.3021	Phospho (STY)	_NNCPFS(ph)ADENYRPLAK_	0	1	960
SRTSVQTEDDQLIAGQSAR	CTNNA1;CTNNA2	IPI00385055	0.62753	0.79824	1.3018	2 Phospho (STY)	_SRT(ph)S(ph)VQTEDDQLIAGQSAR_	0.01	0.818365	655
AITGASLADIMAK	RPL24	IPI00793696	0.83198	1.1321	1.3011	Oxidation (M),Phospho (STY)	_AITGAS(ph)LADIM(ox)AK_	0	0.99998	86
APAGPSLEETSVSSPK	HEATR6	IPI00464999	1.0367	1.3546	1.2996	Phospho (STY)	_APAGPSLEETSVSS(ph)PK_	0	0.866056	643
SRSDIDVNAAASAK	CLASP1	IPI00396279	0.84424	0.97287	1.2995	Phospho (STY)	_SRS(ph)DIDVNAAASAK_	0	0.999876	600
VIKDEALSDGDDLR	XPC	IPI00156793	1.0252	1.2609	1.2994	Phospho (STY)	_VIKDEALS(ph)DGDDLR_	0	1	94
GTPPLTPSDSPQTR	ZCCHC8	IPI00556594	0.5278	0.75983	1.2991	Phospho (STY)	_GTPPLTPSDS(ph)PQTR_	0.01	0.839223	500
KASPEPPDSAEGALK	IRF2BPL	IPI00019205	1	1.2899	1.2983	Phospho (STY)	_KAS(ph)PEPPDSAEGALK_	0	1	547
GSPEEELPLPAFEK	TJAP1	IPI00010544	0.85252	1.057	1.2978	Phospho (STY)	_GS(ph)PEEELPLPAFEK_	0	1	300
QSSFEPEFVISPR	RMI1	IPI00017203	1.6337	2.3331	1.2975	Phospho (STY)	_QSS(ph)FEPEFVISPR_	0	0.956739	284
EYIPGQPPLSQSSDSSPTR	EPRS	IPI00013452	1.8293	2.4187	1.297	Phospho (STY)	_EYIPGQPPLSQSSDS(ph)SPTR_	0.02	0.354339	885
ASSPGHPAFLEDGSPSPVLAFAASPR	FAM117A	IPI00006580	0.78878	0.97882	1.2959	2 Phospho (STY)	_AS(ph)SPGHPAFLEDGSPS(ph)PVLAFAASPR_	0	0.499994	305
DMSPLSETEMALGK	MAP4	IPI00396171	0.72442	0.98493	1.2957	2 Oxidation (M),Phospho (STY)	_DM(ox)S(ph)PLSETEM(ox)ALGK_	0	1	507
STSSAMSGSHQDLSVIQPIVK	RAB3IP	IPI00044842	1.0289	1.3955	1.2953	Oxidation (M),Phospho (STY)	_S(ph)TSSAM(ox)SGSHQDLSVIQPIVK_	0.01	0.450189	288
VYSSSISNGLSNLNNETSGTYANGHVIDLPK	RORB	IPI00827604	0.86544	1.0579	1.295	4 Phospho (STY)	_VY(ph)SSSISNGLS(ph)NLNNETS(ph)GT(ph)YANGHVIDLPK_	0.02	0.595805	142
DLRSPLTATPTFVTDSESTR	NR2C1	IPI00019051	0.68234	1.2227	1.2949	Phospho (STY)	_DLRSPLT(ph)ATPTFVTDSESTR_	0	0.851279	218
SPQPVCSPAGSEGTPK	NIPBL	IPI00436632	0.60075	1.0842	1.2946	Phospho (STY)	_SPQPVCS(ph)PAGSEGTPK_	0	0.999782	280
ANSPSLFGTEGKPK	SH3KBP1	IPI00294962	0.6663	0.91102	1.2942	Phospho (STY)	_ANS(ph)PSLFGTEGKPK_	0	0.999991	587
VQMTSPSSTGSPMFK	NUP153	IPI00292059	0.82953	1.086	1.2939	2 Oxidation (M),Phospho (STY)	_VQM(ox)TSPSS(ph)TGSPM(ox)FK_	0.01	0.307763	519
RASGQAFELILSPR	STMN1	IPI00921996	0.72298	0.98264	1.2928	Phospho (STY)	_RASGQAFELILS(ph)PR_	0	1	25
ILIVTQTPHYMR	LARP1	IPI00185919	0.77485	1.1551	1.2923	Oxidation (M),Phospho (STY)	_ILIVTQT(ph)PHYM(ox)R_	0	0.999946	649
LLSISGK	MAP4K3;NPM1	IPI00549248	0.54784	0.71754	1.2913	Phospho (STY)	_LLS(ph)ISGK_	0	0.999833	137
SSPSPALEQPFR	SYNRG	IPI00444646	0.82028	1.0198	1.2906	Phospho (STY)	_SSPS(ph)PALEQPFR_	0	0.987229	1221
GGSCSQAASSNSAQGSDESLIACKA	HLA-B;HLA-C;HLA-A;MICA;LOC441528	IPI00473006	1.087	1.4664	1.2899	2 Phospho (STY)	_GGSCSQAASSNSAQGS(ph)DES(ph)LIACKA_	0.03	0.989024	363
TVSPSTIR	VCPIP1	IPI00064162	0.90984	1.3	1.2894	Phospho (STY)	_TVS(ph)PSTIR_	0.05	0.999167	747
SLSSGSNFCSEQK	MBD4	IPI00426727	0.81209	1.0525	1.2891	Phospho (STY)	_S(ph)LSSGSNFCSEQK_	0.04	0.641294	316
VSSPLPSPSAMTDAANSQAAAK	GATAD2B	IPI00103554	0.66185	1.0087	1.289	Oxidation (M),Phospho (STY)	_VS(ph)SPLPSPSAM(ox)TDAANSQAAAK_	0	0.578557	333
SSSDLITLPATTPPCPTK	SH3PXD2A	IPI00640092	1.0435	1.4207	1.2888	Phospho (STY)	_S(ph)SSDLITLPATTPPCPTK_	0	0.333333	820
DSGRLSPDLSVCGQPR	GSG2	IPI00397836	1.1097	1.4087	1.2886	Phospho (STY)	_DS(ph)GRLSPDLSVCGQPR_	0.01	0.582814	143
VDSTTCLFPVEEK	GFPT1	IPI00217952	0.87307	0.94568	1.2885	Phospho (STY)	_VDS(ph)TTCLFPVEEK_	0	0.994977	261
EDNDTINDSLIVSETK	RIF1	IPI00293845	1.3472	1.8151	1.2882	Phospho (STY)	_EDNDT(ph)INDSLIVSETK_	0	1	1806
NTFTAWSDEESDYEIDDRDVNK	LARP1	IPI00185919	0.76674	0.98463	1.2882	2 Phospho (STY)	_NTFTAWS(ph)DEES(ph)DYEIDDRDVNK_	0	0.990544	631
LHSSNPNLSTLDFGEEK	OSBPL3	IPI00023555	0.8645	1.0171	1.2881	Phospho (STY)	_LHS(ph)SNPNLSTLDFGEEK_	0	0.499988	303
YLLAMVIAYFSR	SPDYE4;LOC729545;SPDYE5;SPDYE1;SPDYE8P;SPDYE3;SPDYE2;LOC100288807;SPDYE2L;SPDYE6;LOC100505767;LOC100132581	IPI00938057	0.87031	0.85675	1.2881	3 Phospho (STY)	_Y(ph)LLAMVIAY(ph)FS(ph)R_	0.06	1	447
SSSETILSSLAGSDIVK	CDR2	IPI00009862	0.89397	1.0596	1.2879	Phospho (STY)	_S(ph)SSETILSSLAGSDIVK_	0	0.328601	309
RDSSDTTPLLNGSSQDR	GOSR1	IPI00477701	0.90707	1.0805	1.2863	Phospho (STY)	_RDSS(ph)DTTPLLNGSSQDR_	0	0.31404	50
ALSAAVADSLTNSPR	KIAA0182	IPI00215963	0.73586	1.034	1.2861	Phospho (STY)	_ALSAAVADSLTNS(ph)PR_	0	0.973731	909
SISLMTISHPGLDNSR	AKAP13	IPI00065931	0.8674	1.1172	1.2859	Oxidation (M),Phospho (STY)	_S(ph)ISLM(ox)TISHPGLDNSR_	0.04	0.3333	1697
TMLLQPAGSLGSYSYR	PTGDS	IPI00514285	0.8674	1.1172	1.2859	Phospho (STY)	_TMLLQPAGSLGSYS(ph)YR_	0.03	0.471395	106
TYSAPAINAIQGGSFESPK	OSBPL3	IPI00023555	0.73499	0.99252	1.2856	Phospho (STY)	_TYS(ph)APAINAIQGGSFESPK_	0	0.891438	251
SVAAPGNQPQPQPQQQSPEDDDRK	BATF3	IPI00032898	0.80613	0.96984	1.2856	Phospho (STY)	_SVAAPGNQPQPQPQQQS(ph)PEDDDRK_	0	1	31
VIPAKSPPPPTHSTQLGAPSR	MEF2D	IPI00000784	0.80232	1.0007	1.2846	Phospho (STY)	_VIPAKS(ph)PPPPTHSTQLGAPSR_	0.01	0.999115	251
ASSPSPLTIGTPESQR	DCP1A	IPI00164672	2.6145	3.6175	1.2834	Phospho (STY)	_ASS(ph)PSPLTIGTPESQR_	0	0.903851	525
IYGISFPDPK	TARS	IPI00908949	0.96882	1.2581	1.2834	Phospho (STY)	_IY(ph)GISFPDPK_	0.06	0.999931	331
SIQDLTVTGTEPGQVSSR	MAP3K7	IPI00295738	0.9946	1.386	1.2831	Phospho (STY)	_S(ph)IQDLTVTGTEPGQVSSR_	0	0.999997	439
PGSNCSPAQSVLSEVPSVPTNGMAK	UBA1	IPI00645078	0.99128	1.1602	1.2831	Oxidation (M),Phospho (STY)	_PGS(ph)NCSPAQSVLSEVPSVPTNGM(ox)AK_	0	0.486367	21
LMPVSLSVQSPAALTAEK	HIRA	IPI00217560	1.1657	1.4833	1.2819	Oxidation (M),Phospho (STY)	_LM(ox)PVSLSVQS(ph)PAALTAEK_	0	0.999122	661
ATSNVFAMFDQSQIQEFK	MYL9;MYL12B;MYL12A	IPI00604523	0.63272	0.8154	1.2818	Oxidation (M),2 Phospho (STY)	_AT(ph)S(ph)NVFAM(ox)FDQSQIQEFK_	0	1	25
DGPPSALGSRESLATLSELDLGAER	RASAL3	IPI00329668	0.74574	1.0103	1.2805	2 Phospho (STY)	_DGPPS(ph)ALGS(ph)RESLATLSELDLGAER_	0.01	0.874025	224
IMSCSPDTQCSR	UBE2O	IPI00783378	0.73247	0.95014	1.2785	Oxidation (M),Phospho (STY)	_IM(ox)SCS(ph)PDTQCSR_	0	0.999953	401
SLGSASPGPGQPPLSSPTR	ZDHHC5	IPI00328272	0.87732	1.1068	1.2778	Phospho (STY)	_SLGSASPGPGQPPLSS(ph)PTR_	0.02	0.666934	694
RNSSSPVSPASVPGQR	IRF2BPL	IPI00019205	0.98714	1.2072	1.2777	2 Phospho (STY)	_RNS(ph)SS(ph)PVSPASVPGQR_	0	0.964789	657
AEAPAGPALGLPSPEAESGVDR	C17orf85	IPI00782974	1.118	1.1281	1.2777	Phospho (STY)	_AEAPAGPALGLPS(ph)PEAESGVDR_	0	0.999902	25
VAEPGAEATSSTGEESGSEHPPAVPMHNK	RRP1B	IPI00290952	0.90752	1.2143	1.2774	Oxidation (M),2 Phospho (STY)	_VAEPGAEAT(ph)SSTGEES(ph)GSEHPPAVPM(ox)HNK_	0.03	0.263749	452
DSRPLSPILHIVK	SEC24B	IPI00030851	0.76018	1.0878	1.2771	Phospho (STY)	_DSRPLS(ph)PILHIVK_	0.02	0.823796	1254
LFPADTSPSTATK	ZCCHC8	IPI00556594	0.7625	0.9869	1.2767	Phospho (STY)	_LFPADTS(ph)PSTATK_	0	0.795502	649
GGNLPPVSPNDSGAK	FAM208A	IPI00790098	1.0398	1.3045	1.2765	Phospho (STY)	_GGNLPPVS(ph)PNDSGAK_	0	0.9982	1103
YIASVQGSTPSPR	RANBP2	IPI00221325	0.74507	0.97543	1.2761	Phospho (STY)	_YIASVQGSTPS(ph)PR_	0	0.999815	21
TMIISPERLDPFADGGKTPDPK	SF3B1	IPI00026089	1.0166	1.3265	1.275	Oxidation (M),2 Phospho (STY)	_TM(ox)IIS(ph)PERLDPFADGGKT(ph)PDPK_	0.01	1	142
VGVEASEETPQTSSSSARPGTPSDHQSQEASQFER	GIGYF2	IPI00647635	0.72107	0.76949	1.2742	Phospho (STY)	_VGVEASEETPQTSSSS(ph)ARPGTPSDHQSQEASQFER_	0	0.378344	399
EGDPVSLSTPLETEFGSPSELSPR	WRAP53	IPI00306087	0.94279	1.3066	1.2741	2 Phospho (STY)	_EGDPVSLSTPLETEFGS(ph)PSELS(ph)PR_	0	0.999491	85
YSPTSPTYSPTSPVYTPTSPK	POLR2A	IPI00031627	0.94415	1.119	1.2741	2 Phospho (STY)	_YSPTS(ph)PTYS(ph)PTSPVYTPTSPK_	0	0.949258	1896
VAASPKSPTAALNESLVECPK	CEP55	IPI00101532	0.19308	0.26764	1.2738	2 Phospho (STY)	_VAAS(ph)PKSPT(ph)AALNESLVECPK_	0	0.968081	425
PLPSPPK	BCAR1	IPI00645994	0.776	1.0133	1.2734	Phospho (STY)	_PLPS(ph)PPK_	0.02	1	685
VNSNGKESPGSSEFFQEAVSHGK	MIER1	IPI00655783	0.92647	1.1001	1.2726	2 Phospho (STY)	_VNS(ph)NGKES(ph)PGSSEFFQEAVSHGK_	0	0.999681	536
ANSTSDSVFTETPSPVLK	CDC42EP3	IPI00294391	0.9397	1.1045	1.2724	2 Phospho (STY)	_ANS(ph)TSDSVFTETPS(ph)PVLK_	0	0.805908	100
GGVTGSPEASISGSK	AHNAK	IPI00021812	0.7196	0.87591	1.2724	Phospho (STY)	_GGVTGS(ph)PEASISGSK_	0	0.999998	5731
DSMNATSTPAALSPSVLTTPSK	HIRA	IPI00217560	0.89945	1.1966	1.272	Oxidation (M),Phospho (STY)	_DSM(ox)NATSTPAALS(ph)PSVLTTPSK_	0.02	0.951863	549
TVSSPIPYTPSPSSSR	CCDC6	IPI00000634	0.62681	0.78694	1.2716	Phospho (STY)	_TVSS(ph)PIPYTPSPSSSR_	0	0.950723	352
SVVSFDK	SAFB	IPI00646058	0.85612	0.95233	1.271	Phospho (STY)	_SVVS(ph)FDK_	0.01	1	604
RFGEYNSNMSPEEK	NOP14	IPI00022613	0.88842	1.0664	1.2707	Oxidation (M),Phospho (STY)	_RFGEYNSNM(ox)S(ph)PEEK_	0	0.999983	96
ELSNSPLRENSFGSPLEFR	SRRM2	IPI00782992	0.92408	0.96735	1.2707	3 Phospho (STY)	_ELSNS(ph)PLRENS(ph)FGS(ph)PLEFR_	0	1	1326
ALSSLHGDDQDSEDEVLTIPEVK	IGF2R	IPI00289819	0.81483	1.039	1.2683	Phospho (STY)	_ALSSLHGDDQDS(ph)EDEVLTIPEVK_	0.01	0.999862	2409
ETQVILLDTPGIISPGK	ERAL1	IPI00026512	1.4313	1.8977	1.2678	Phospho (STY)	_ETQVILLDTPGIIS(ph)PGK_	0	1	173
LLQFYPSLEDPASSR	LAT2	IPI00395993	0.96777	1.2648	1.2678	Phospho (STY)	_LLQFYPS(ph)LEDPASSR_	0	0.996912	86
SASPDDDLGSSNWEAADLGNEERK	C11orf58	IPI00003419	0.91601	1.2073	1.2662	Phospho (STY)	_SAS(ph)PDDDLGSSNWEAADLGNEERK_	0	0.864314	17
SESSDFEVVPK	PRRC2C	IPI00083708	0.84974	1.1121	1.2661	Phospho (STY)	_SESS(ph)DFEVVPK_	0	0.86198	1251
SASQSSLDKLDQELK	SPAG9	IPI00745406	0.93034	1.2122	1.2641	2 Phospho (STY)	_S(ph)ASQSS(ph)LDKLDQELK_	0	0.402403	729
ALLSLRSPK	MAGED2	IPI00009542	0.74748	0.95808	1.2638	Phospho (STY)	_ALLSLRS(ph)PK_	0	0.999846	247
TLSADASVNTLPVVVSR	LARP4B	IPI00953461	0.8135	1.3155	1.2632	Phospho (STY)	_T(ph)LSADASVNTLPVVVSR_	0	0.499999	568
SYTAADATLK	UBA6	IPI00023647	0.86199	1.1922	1.2631	Phospho (STY)	_SYTAADAT(ph)LK_	0.03	0.999761	529
SVFTSSLFQMEPSPR	ARHGAP31	IPI00297288	0.67777	0.76152	1.2625	Oxidation (M),Phospho (STY)	_SVFTSSLFQM(ox)EPS(ph)PR_	0	1	476
KISSEAWPPVGTPPSSESEPVR	HCLS1	IPI00026156	0.72289	0.84071	1.2623	Phospho (STY)	_KISSEAWPPVGT(ph)PPSSESEPVR_	0	0.998903	308
LSSAYLLGVPGSEQPDR	ARAP1	IPI00828080	1.5442	2.1013	1.2622	Phospho (STY)	_LSS(ph)AYLLGVPGSEQPDR_	0.02	0.566854	429
TSPSGGTWSSVVSGVPR	ATXN2	IPI00180154	0.79421	1.0164	1.2613	Phospho (STY)	_T(ph)SPSGGTWSSVVSGVPR_	0	0.471363	667
NAVALSASPQLK	TOPBP1	IPI00293921	4.7611	6.4301	1.2608	Phospho (STY)	_NAVALSAS(ph)PQLK_	0	0.998405	888
SPSVSPSKQPVSTSSK	CCDC132	IPI00553067	0.9283	1.1117	1.2607	2 Phospho (STY)	_S(ph)PSVS(ph)PSKQPVSTSSK_	0.04	0.945258	494
SPQEEDFRCPSDEDFR	RBM12B	IPI00871780	0.83647	0.92723	1.2596	Phospho (STY)	_SPQEEDFRCPS(ph)DEDFR_	0	1	839
SSTRPPSIADPDPSDLPVDR	C10orf26	IPI00815634	0.83808	1.1165	1.2591	2 Phospho (STY)	_S(ph)STRPPS(ph)IADPDPSDLPVDR_	0	0.497165	188
EVEVEYSTVASPR	CD300A	IPI00414784	0.85342	1.0599	1.2579	Phospho (STY)	_EVEVEYSTVAS(ph)PR_	0	0.999906	260
SLPDSASPAGSPEVPGPCSSSAGLDLK	FAM63B	IPI00744140	1.0253	1.2965	1.2577	Phospho (STY)	_SLPDS(ph)ASPAGSPEVPGPCSSSAGLDLK_	0	0.470973	66
EQSQPCADNAVLSSGLTAAR	CSNK2A2	IPI00020602	0.91324	1.1336	1.2572	Phospho (STY)	_EQS(ph)QPCADNAVLSSGLTAAR_	0	1	333
LLPSPVTCTPK	ZNF692	IPI00106882	0.78097	1.0861	1.257	Phospho (STY)	_LLPS(ph)PVTCTPK_	0	0.993093	236
VTSRGPDEEAVVDLGK	SLC4A7	IPI00926820	0.87553	1.0652	1.2546	Phospho (STY)	_VT(ph)SRGPDEEAVVDLGK_	0	0.5	18
AGAASPLNSPLSSAVPSLGK	TRIO	IPI00657953	1.0099	1.407	1.2545	2 Phospho (STY)	_AGAAS(ph)PLNS(ph)PLSSAVPSLGK_	0	1	2455
RISQVSSGETEYNPTEAR	NBEAL2	IPI00894235	1.0107	1.3223	1.2538	Phospho (STY)	_RIS(ph)QVSSGETEYNPTEAR_	0	0.999995	2739
GSQHSPTRPPVAAAAASLGSLPGPGAAR	GLCCI1	IPI00021595	0.69665	0.95026	1.2538	Phospho (STY)	_GSQHS(ph)PTRPPVAAAAASLGSLPGPGAAR_	0.03	0.490537	79
SPSEESAPTTSPESVSGSVPSSGSSGR	RAD23A	IPI00008219	0.85548	1.0588	1.2536	Phospho (STY)	_SPSEESAPT(ph)TSPESVSGSVPSSGSSGR_	0	0.711845	131
SNSVEKPVSSILSR	EVL	IPI00218245	0.99573	1.265	1.253	Phospho (STY)	_S(ph)NSVEKPVSSILSR_	0	0.945351	331
RGSSLLR	CREB3L2;FKSG49;FLJ46363	IPI00735377	0.58405	0.78558	1.2527	Phospho (STY)	_RGS(ph)SLLR_	0.03	0.5	159
GALQNIIPASTGAAK	GAPDH	IPI00788737	0.67608	0.88302	1.2521	Phospho (STY)	_GALQNIIPAS(ph)TGAAK_	0	0.5	210
VTSSVPLPSGSTSSPGR	SNX17	IPI00014219	1.6888	2.2912	1.2507	Phospho (STY)	_VTSSVPLPSGS(ph)TSSPGR_	0.01	0.297416	333
ENIKPNETSPSFSK	ATXN2	IPI00180154	0.84593	0.9023	1.2496	Phospho (STY)	_ENIKPNET(ph)SPSFSK_	0	0.997147	771
RSSVVSPSHPPPAPPLGSPPGPK	WASF2	IPI00472164	1.0227	1.1327	1.2492	Phospho (STY)	_RSS(ph)VVSPSHPPPAPPLGSPPGPK_	0	0.979881	293
GSKSPSPRPNMPVR	YTHDC2	IPI00010200	2.2387	2.7774	1.2491	Oxidation (M),2 Phospho (STY)	_GSKS(ph)PS(ph)PRPNM(ox)PVR_	0.01	0.999904	1279
SQSSEGVSSLSSSPSNSLETQSQSLSR	UBE4B	IPI00005715	0.73459	1.0168	1.2491	2 Phospho (STY)	_SQSSEGVSSLS(ph)SSPSNSLETQSQS(ph)LSR_	0	0.352014	86
NSPPFLK	ZNF318	IPI00413365	0.80473	1.0332	1.2489	Phospho (STY)	_NS(ph)PPFLK_	0.03	1	709
LALSQNQQSSGAAGPTGK	LUC7L3	IPI00107745	1.7503	2.1575	1.2477	Phospho (STY)	_LALS(ph)QNQQSSGAAGPTGK_	0	0.999338	110
EPILSSEPSPAVTPVTPTTLIAPR	SNX2	IPI00299095	0.98024	1.3549	1.2473	Phospho (STY)	_EPILSSEPSPAVTPVT(ph)PTTLIAPR_	0	0.868953	104
ELSTSPCNPIVR	ZFP106	IPI00782966	0.75325	0.87053	1.2472	Phospho (STY)	_ELSTS(ph)PCNPIVR_	0	0.881467	641
KGSFSALVGR	CUL4A	IPI00419273	1.0123	1.0352	1.2466	Phospho (STY)	_KGS(ph)FSALVGR_	0	0.999948	10
RIDFIPVSPAPSPTR	FAM122A	IPI00061087	0.75593	1.0598	1.2464	2 Phospho (STY)	_RIDFIPVS(ph)PAPS(ph)PTR_	0.03	0.980112	147
RLSMEIEK	NF2	IPI00220308	0.99135	1.157	1.2458	Oxidation (M),Phospho (STY)	_RLS(ph)M(ox)EIEK_	0	1	518
SPADPTDLGGQTSPR	SORBS3	IPI00419847	0.83367	1.0442	1.2455	Phospho (STY)	_SPADPTDLGGQTS(ph)PR_	0	0.930415	563
LFSADPFDLEAQAK	DDI2	IPI00031618	0.96187	1.2565	1.2451	Phospho (STY)	_LFS(ph)ADPFDLEAQAK_	0	1	194
IISIFSGTEK	PAK2;LOC646214	IPI00419979	1.198	1.3827	1.2444	Phospho (STY)	_IIS(ph)IFSGTEK_	0	0.999993	55
RTSIISLTPWKPSK	EVI2B	IPI00921805	1.0199	1.2773	1.2444	Phospho (STY)	_RTS(ph)IISLTPWKPSK_	0.02	0.960332	283
ENGDLSPFSGTSLR	PLCG1	IPI00016736	0.57871	0.7762	1.2441	Phospho (STY)	_ENGDLS(ph)PFSGTSLR_	0.07	0.999931	1221
KLGVSVSPSR	ZC3H18	IPI00908725	0.78283	0.88994	1.2419	2 Phospho (STY)	_KLGVS(ph)VS(ph)PSR_	0	0.999452	556
TVSSPIPYTPSPSSSR	CCDC6	IPI00000634	0.80915	0.99118	1.2407	Phospho (STY)	_TVS(ph)SPIPYTPSPSSSR_	0	0.792509	351
IEILSPR		IPI00449735	0.69399	0.95379	1.2407	Phospho (STY)	_IEILS(ph)PR_	0.02	1	18
GTPSQSPVVGR	AGFG1	IPI00903328	0.81161	1.0131	1.2403	Phospho (STY)	_GTPSQS(ph)PVVGR_	0	1	181
SPAVATSTAAPPPPSSPLPSK	UBAP2L	IPI00514856	0.74797	0.93351	1.2397	Phospho (STY)	_SPAVATSTAAPPPPSS(ph)PLPSK_	0	0.778197	454
LLELTSSYSPDVSDYK	COIL	IPI00006442	1.436	1.8004	1.2391	Phospho (STY)	_LLELTS(ph)SYSPDVSDYK_	0	0.522323	486
PSSSPVIFAGGQDR	PCBP2	IPI00796337	0.94164	1.0229	1.238	Phospho (STY)	_PSSS(ph)PVIFAGGQDR_	0	0.977661	189
AGSDGDIMDSSTEAPPISIK	RLTPR	IPI00456628	0.85679	1.1466	1.2379	Oxidation (M),Phospho (STY)	_AGS(ph)DGDIM(ox)DSSTEAPPISIK_	0	1	1246
SPLDPDSGLLSCTLPNGFGGQSGPEGER	SENP3	IPI00171525	0.89186	1.1021	1.2371	Phospho (STY)	_S(ph)PLDPDSGLLSCTLPNGFGGQSGPEGER_	0	0.998924	232
LQGATELVAEPNR	LRRC41	IPI00025516	1.1362	1.0798	1.2366	Phospho (STY)	_LQGAT(ph)ELVAEPNR_	0.03	1	6
NHLSPQQGGATPQVPSPCCR	SENP3	IPI00171525	0.82874	1.0476	1.2365	Phospho (STY)	_NHLS(ph)PQQGGATPQVPSPCCR_	0	0.999995	169
DGSGTPSRHSLSGSSPGMK	SRRM2	IPI00782992	1.035	1.0163	1.2359	Oxidation (M),2 Phospho (STY)	_DGSGT(ph)PSRHS(ph)LSGSSPGM(ox)K_	0.05	0.580018	1453
PASPDRFAVSAEAENK	KHNYN	IPI00829596	0.99324	1.2	1.2353	Phospho (STY)	_PAS(ph)PDRFAVSAEAENK_	0	1	10
KGSITEYTAAEEK	BNIP2	IPI00030399	0.75751	1.0207	1.2347	Phospho (STY)	_KGS(ph)ITEYTAAEEK_	0	0.999979	235
ELEQHIQTSDPENFQSEER	USP47	IPI00607554	0.962	1.2484	1.2338	Phospho (STY)	_ELEQHIQTS(ph)DPENFQSEER_	0	0.961691	933
ESLTPGREENPSSVLAQER	NR3C1	IPI00251749	0.3143	0.4083	1.2335	Phospho (STY)	_ESLT(ph)PGREENPSSVLAQER_	0	0.995699	8
SSSQSGSGPSSPDSVLRPR	LRCH4	IPI00000173	0.75645	0.8117	1.2328	Phospho (STY)	_SSSQS(ph)GSGPSSPDSVLRPR_	0	0.482036	515
AALLKASPK	RPL14	IPI00555744	1.0252	1.0307	1.2327	Phospho (STY)	_AALLKAS(ph)PK_	0	1	139
SFSTGSDLGHWVTTPPDIPGSR	SLC25A46	IPI00328383	0.97045	1.1112	1.232	Phospho (STY)	_SFS(ph)TGSDLGHWVTTPPDIPGSR_	0	0.764963	51
VSQGSAESLSPSFR	SGK223	IPI00739386	0.74823	0.99373	1.2319	Phospho (STY)	_VSQGS(ph)AESLSPSFR_	0	0.962413	740
RRSPSPYYSR	TRA2A;TRA2B	IPI00013891	0.91112	1.1278	1.2318	2 Phospho (STY)	_RRS(ph)PSPY(ph)YSR_	0	0.999792	260
TASISSSPSEGTPTVGSYGCTPQSLPK	LARP1	IPI00185919	0.92921	0.97851	1.2317	3 Phospho (STY)	_TAS(ph)ISS(ph)SPS(ph)EGTPTVGSYGCTPQSLPK_	0	0.56217	847
SGTAETEPVEQDSSQPSLPLVR	TP53BP1	IPI00742743	2.6125	3.104	1.2313	Phospho (STY)	_SGTAETEPVEQDS(ph)SQPSLPLVR_	0	0.749071	835
TWTQGCLSGGGTPAESPGK		IPI00941090	1.0275	1.2497	1.2312	Phospho (STY)	_T(ph)WTQGCLSGGGTPAESPGK_	0.04	0.807544	162
NDSWGSFDLR	NUFIP2	IPI00002349	0.91625	1.1295	1.231	Phospho (STY)	_NDS(ph)WGSFDLR_	0	0.999999	652
TSSTCSNESLSVGGTSVTPR	TBC1D4	IPI00220901	1.1007	1.3823	1.2308	Phospho (STY)	_TSSTCS(ph)NESLSVGGTSVTPR_	0	0.59448	754
TVSDNSLSNSR	FNBP1	IPI00807625	0.71461	0.89024	1.2304	Phospho (STY)	_TVS(ph)DNSLSNSR_	0	0.999139	296
SSPSHSTTSGETDPTTIFPCK	TRERF1	IPI00044583	0.74682	0.90243	1.2299	Phospho (STY)	_S(ph)SPSHSTTSGETDPTTIFPCK_	0	0.142453	1069
VLSTSTDLEAAVADALK	CLASP1	IPI00396279	0.81677	1.0712	1.2296	Phospho (STY)	_VLSTS(ph)TDLEAAVADALK_	0	0.8312	797
KCSLPAEEDSVLEK	MAP4	IPI00396171	0.7179	0.93323	1.2293	Phospho (STY)	_KCS(ph)LPAEEDSVLEK_	0	1	636
LDSSPSVSSTLAAK	TCOF1	IPI00815713	1.0334	1.2453	1.2289	Phospho (STY)	_LDSS(ph)PSVSSTLAAK_	0	0.999233	1265
VLSPTAAKPSPFEGK	PPP1R10	IPI00298731	1.0891	1.27	1.2278	Phospho (STY)	_VLS(ph)PTAAKPSPFEGK_	0	0.99964	313
FEEESKEPVADEEEEDSDDDVEPITEFR	CLNS1A	IPI00004795	0.89077	0.99851	1.2263	Phospho (STY)	_FEEESKEPVADEEEEDS(ph)DDDVEPITEFR_	0	1	102
EQTLSPTITSGLHNIAR	SEC31A	IPI00852741	0.86639	1.101	1.2258	Phospho (STY)	_EQT(ph)LSPTITSGLHNIAR_	0.02	0.989619	1174
NLSLSSSTPPLPSPGR	WIPF1	IPI00552369	0.7686	1.0272	1.2254	Phospho (STY)	_NLSLSSS(ph)TPPLPSPGR_	0	0.64352	344
TFEISEPVITPSQR	NSMCE4A	IPI00014367	4.1853	5.0632	1.2253	Phospho (STY)	_TFEISEPVITPS(ph)QR_	0	0.997757	377
PLQLPGAEGPAISDGEEGGGEPGAGGGAAGAAGAGR	LARP1	IPI00185919	0.784	0.94157	1.2249	Phospho (STY)	_PLQLPGAEGPAIS(ph)DGEEGGGEPGAGGGAAGAAGAGR_	0	1	90
QSHSGSISPYPK	SRRM2	IPI00782992	0.81358	0.96033	1.2243	2 Phospho (STY)	_QSHSGS(ph)IS(ph)PYPK_	0	0.582032	992
TPLSEAEFEEIMNR	MIR1279;CPSF6	IPI00030654	0.859	1.0143	1.2237	Oxidation (M),Phospho (STY)	_T(ph)PLSEAEFEEIM(ox)NR_	0	0.999876	444
QITTSPITVR	LATS1	IPI00005858	0.95655	0.93112	1.2234	Phospho (STY)	_QITTS(ph)PITVR_	0.01	0.864741	613
GTENGVNGTLTSNVADSPR	TRAM1	IPI00219111	0.64646	1.2844	1.2228	Phospho (STY)	_GTENGVNGTLTSNVADS(ph)PR_	0	1	365
IQALQTACPDLQLSAASVGNCPTK	PCM1	IPI00006213	0.78218	0.96137	1.2225	Phospho (STY)	_IQALQTACPDLQLSAAS(ph)VGNCPTK_	0	0.993268	779
VGSLDNVGHLPAGGAVK	MAP4	IPI00396171	2.3425	2.6456	1.2224	Phospho (STY)	_VGS(ph)LDNVGHLPAGGAVK_	0.01	1	1073
ALPATPQLPSR	WIPF1	IPI00552369	0.60645	0.742	1.2218	Phospho (STY)	_ALPAT(ph)PQLPSR_	0.01	0.999979	398
DSYSSSRSDLYSSGR	RBMX	IPI00304692	1.1487	1.0809	1.2213	2 Phospho (STY)	_DSYS(ph)SSRS(ph)DLYSSGR_	0	0.955592	328
RSSPDDGNDVSPYSLSPVSNK	FZR1	IPI00383919	1.1316	1.4292	1.2199	Phospho (STY)	_RSS(ph)PDDGNDVSPYSLSPVSNK_	0.01	0.98698	138
LSSTPPLSALGR	INTS1	IPI00740961	0.8148	1.0677	1.2196	Phospho (STY)	_LSS(ph)TPPLSALGR_	0	0.818047	210
KRPESPPSILTPPVVPTADK	MLLT6	IPI00023466	1.943	2.4362	1.2191	Phospho (STY)	_KRPESPPS(ph)ILTPPVVPTADK_	0.03	0.917598	261
LDGLVETPTGYIESLPR	NAP1L1	IPI00023860	0.75581	1.2002	1.219	Phospho (STY)	_LDGLVET(ph)PTGYIESLPR_	0	0.99994	62
LSSWDQAETPGHTPSLR	SF3B1	IPI00026089	0.89097	1.1906	1.2189	Phospho (STY)	_LSSWDQAET(ph)PGHTPSLR_	0	0.975911	223
YYSDSDDELTVEQR	BOD1L	IPI00797574	1.003	1.542	1.2176	Phospho (STY)	_YYS(ph)DSDDELTVEQR_	0	0.997294	482
TPESQPDTPPGTPLVSQDEKR	PNKP	IPI00290684	0.23593	0.29732	1.2172	Phospho (STY)	_TPESQPDT(ph)PPGTPLVSQDEKR_	0	0.99816	118
GAAHSPSSAPHASR	PPP1CA	IPI00902512	0.79374	1.0186	1.2165	2 Phospho (STY)	_GAAHS(ph)PS(ph)SAPHASR_	0.01	0.999497	32
SGGGIVEPIPLNIK	CCDC75	IPI00657642	1.3979	1.694	1.2161	Phospho (STY)	_S(ph)GGGIVEPIPLNIK_	0	1	95
PCSEETPAISPSK	DUT	IPI00375015	0.82524	0.98428	1.2161	Phospho (STY)	_PCSEETPAIS(ph)PSK_	0	0.999966	11
SQIDVALSQDSTYQGER	UPF1	IPI00034049	5.9056	7.9574	1.2159	Phospho (STY)	_SQIDVALS(ph)QDSTYQGER_	0	0.994741	1107
PGGQAPSSPSYENSLHSLQSR	TCF12	IPI00012966	1.103	1.2922	1.2158	Phospho (STY)	_PGGQAPSS(ph)PSYENSLHSLQSR_	0	0.787734	386
VNSGDTEVGSSLLR	MYCBP2	IPI00289776	0.88323	1.0516	1.2156	Phospho (STY)	_VNS(ph)GDTEVGSSLLR_	0	1	3468
SLDLSITQQK	KIAA0748	IPI00879386	1.0197	1.4175	1.2149	Phospho (STY)	_S(ph)LDLSITQQK_	0	1	454
LSVGAVSSKPTTPTIATPQTVSVPNK	TAF9B	IPI00642105	1.4481	1.9908	1.2148	2 Phospho (STY)	_LSVGAVS(ph)S(ph)KPTTPTIATPQTVSVPNK_	0	0.398254	152
SLTSSLENIFSR	TBC1D4	IPI00220901	1.722	2.1342	1.2147	Phospho (STY)	_SLT(ph)SSLENIFSR_	0.01	0.952804	568
KSHSSPSLNPDTSPITAK	PSD3	IPI00178366	0.83928	1.0802	1.214	4 Phospho (STY)	_KS(ph)HSSPS(ph)LNPDT(ph)S(ph)PITAK_	0.05	0.70439	1020
SGSIVELIAGGGSSCSPVLSR	HTT	IPI00002335	0.80344	0.94092	1.2136	2 Phospho (STY)	_S(ph)GSIVELIAGGGSSCS(ph)PVLSR_	0.01	0.776527	419
TPPTAALSAPPPLISTLGGRPVSPR	AUTS2	IPI00103655	0.91496	1.1657	1.2122	Phospho (STY)	_TPPTAALSAPPPLIS(ph)TLGGRPVSPR_	0	0.357773	1225
DPSSGQEVATPPVPQLQVCEPK	ACIN1	IPI00007334	0.74702	0.91016	1.2119	Phospho (STY)	_DPS(ph)SGQEVATPPVPQLQVCEPK_	0	0.739373	675
SSPSPALEQPFR	SYNRG	IPI00444646	0.69848	0.77431	1.2104	Phospho (STY)	_S(ph)SPSPALEQPFR_	0	0.499986	1218
TPTPPAPTLLK	NCOA6	IPI00179071	0.78247	1.0085	1.2101	Phospho (STY)	_TPT(ph)PPAPTLLK_	0	0.995965	1880
ASLVALPEQTASEEETPPPLLTK	ACIN1	IPI00007334	2.3692	2.8315	1.2098	Phospho (STY)	_ASLVALPEQTAS(ph)EEETPPPLLTK_	0	0.962937	410
SPGPGPGPGAGAEPGATGGSSHFISSR	ATAD2B	IPI00739581	0.743	0.82525	1.209	Phospho (STY)	_S(ph)PGPGPGPGAGAEPGATGGSSHFISSR_	0	0.999998	16
HASPILPITEFSDIPR	TMPO	IPI00030131	1.4693	1.7528	1.2083	Phospho (STY)	_HAS(ph)PILPITEFSDIPR_	0	0.999978	306
GSPVFLPR	CDK12	IPI00021175	0.80478	1.1592	1.2083	Phospho (STY)	_GS(ph)PVFLPR_	0.04	1	423
GAASPVLQEDHCDSLPSVLQVEEK	JMY	IPI00182739	0.71992	0.91087	1.2079	Phospho (STY)	_GAAS(ph)PVLQEDHCDSLPSVLQVEEK_	0	1	713
KSSFNVSDVARPEAAGSPPEEGGCTEGTPAK	HMHA1	IPI00943093	0.70271	0.87518	1.2067	Phospho (STY)	_KSS(ph)FNVSDVARPEAAGSPPEEGGCTEGTPAK_	0	0.80303	578
TLNQLGTPQDSPELR	STX7	IPI00289876	0.75518	0.92895	1.2056	Phospho (STY)	_TLNQLGTPQDS(ph)PELR_	0	1	45
TPSPLVLEGTIEQSSPPLSPTTK	LOC100133284;LSP1	IPI00554652	0.82967	1.0054	1.2054	2 Phospho (STY)	_TPSPLVLEGTIEQSS(ph)PPLS(ph)PTTK_	0	0.993184	321
NTETSKSPEKDVPMVEK	AP3D1	IPI00719680	0.8197	1.0641	1.2041	Oxidation (M),Phospho (STY)	_NTETS(ph)KSPEKDVPM(ox)VEK_	0	0.758634	827
SLPAGDALYLSFNPPQPSR	ARHGEF2	IPI00472160	0.90884	1.0561	1.2041	Phospho (STY)	_S(ph)LPAGDALYLSFNPPQPSR_	0	1	980
EELRHTPELPLAPR	NCOR2	IPI00001735	0.5846	0.73637	1.2038	Phospho (STY)	_EELRHT(ph)PELPLAPR_	0	1	1444
YPTEGISHVTSPSSDVIQK	CEP85	IPI00550977	0.82997	1.0444	1.2029	Phospho (STY)	_YPTEGISHVTS(ph)PSSDVIQK_	0.02	0.706286	17
TMIISPER	SF3B1	IPI00026089	0.81164	1.0461	1.2022	Oxidation (M),Phospho (STY)	_TM(ox)IIS(ph)PER_	0	1	129
SYLSGGAGAAGGGGADPGNK	YY1	IPI00878557	1.1969	1.4356	1.2014	Phospho (STY)	_SYLS(ph)GGAGAAGGGGADPGNK_	0	0.999004	347
VENGSLCDQEIDSICSIER	LOC731292;PTEN;PTENP1	IPI00889751	1.248	1.661	1.201	Phospho (STY)	_VENGS(ph)LCDQEIDSICSIER_	0	0.999996	332
SLTAHSLLPLAEK	IQGAP3	IPI00328905	1.0196	1.2307	1.2006	Phospho (STY)	_S(ph)LTAHSLLPLAEK_	0.03	0.499954	1426
SISPSALQDLLR	CREBBP	IPI00023339	0.57187	0.74356	1.2001	Phospho (STY)	_SIS(ph)PSALQDLLR_	0	0.999653	2063
YSISLSPPEQQK	ACAP2	IPI00014264	0.87646	1.061	1.1994	Phospho (STY)	_YSISLS(ph)PPEQQK_	0	0.9982	521
SSDSWEVWGSASTNR	ARFGAP1	IPI00217354	0.81927	1.1268	1.1984	Phospho (STY)	_S(ph)SDSWEVWGSASTNR_	0	0.493032	368
GIPHSASPVSPDGVQIPLK	RHBDF2	IPI00433499	0.9454	1.1398	1.1982	Phospho (STY)	_GIPHSASPVS(ph)PDGVQIPLK_	0	0.999941	328
AGMSSNQSISSPVLDAVPRTPSR	SRRM2	IPI00782992	0.55296	0.74779	1.198	Oxidation (M),Phospho (STY)	_AGM(ox)SSNQSISSPVLDAVPRTPS(ph)R_	0	0.625857	1415
ARSTPSPVLQPR	DOT1L	IPI00289034	0.94453	1.1295	1.196	2 Phospho (STY)	_ARS(ph)TPS(ph)PVLQPR_	0	0.911333	899
SLLNHTPPSGRPR	TLK1	IPI00333559	0.78803	0.98594	1.196	Phospho (STY)	_SLLNHT(ph)PPSGRPR_	0.01	0.999237	38
TAFYNEDDSEEEQR	PHIP	IPI00291916	0.89298	0.98665	1.1944	Phospho (STY)	_TAFYNEDDS(ph)EEEQR_	0	1	1783
LLDPEDVDVSSPDEK	DST	IPI00645369	0.7436	0.92957	1.1933	Phospho (STY)	_LLDPEDVDVSS(ph)PDEK_	0	0.987126	415
GPSPAAASPEGSPLR	GMIP	IPI00292376	0.72232	0.93212	1.1932	2 Phospho (STY)	_GPS(ph)PAAAS(ph)PEGSPLR_	0	1	914
QEKPAEKPAETPVATSPTATDSTSGDSSR	RAD23B	IPI00008223	0.89424	1.0718	1.193	Phospho (STY)	_QEKPAEKPAETPVAT(ph)SPTATDSTSGDSSR_	0	0.474674	159
LPDSPALAK	STIM1	IPI00299063	0.65074	0.84394	1.1929	Phospho (STY)	_LPDS(ph)PALAK_	0	1	575
NSSTPGLQVPVSPTVPIQNQK	MLL	IPI00009286	0.63546	0.74412	1.1929	Phospho (STY)	_NS(ph)STPGLQVPVSPTVPIQNQK_	0	0.333333	3026
SYQNSPSSDDGIRPLPEYSTEK	MED1	IPI00829826	0.94978	1.0726	1.1924	2 Phospho (STY)	_SYQNS(ph)PS(ph)SDDGIRPLPEYSTEK_	0	0.602813	1479
TRGSWSQPQPLK	RASAL3	IPI00329668	0.84503	0.99426	1.1922	Phospho (STY)	_T(ph)RGSWSQPQPLK_	0	0.640031	991
TGSTSSKEDDYESDAATIVQK	UBR4	IPI00746934	1.15	1.4131	1.1914	Phospho (STY)	_TGST(ph)SSKEDDYESDAATIVQK_	0	0.618764	363
LSSPAAFLPACNSPSK	KIAA0528	IPI00783895	0.98517	1.1628	1.1914	Phospho (STY)	_LSSPAAFLPACNS(ph)PSK_	0	0.998361	260
RPGQSFHVNSEVNSVLSPR	PUM1	IPI00032355	0.71129	1.0146	1.1911	Phospho (STY)	_RPGQSFHVNSEVNSVLS(ph)PR_	0	0.999907	245
SIDTQTPSVQER	GLCCI1	IPI00021595	1.291	1.6577	1.1909	Phospho (STY)	_SIDTQT(ph)PSVQER_	0	0.5	350
RNSAPVSVSAVR	ARHGAP31	IPI00297288	0.65051	1.0044	1.1905	Phospho (STY)	_RNS(ph)APVSVSAVR_	0.03	0.99989	1178
NVISQTEHSYK	EXTL3	IPI00015135	1.0085	1.1632	1.1898	Phospho (STY)	_NVIS(ph)QTEHSYK_	0.02	0.678197	136
RIDFTPVSPAPSPTR	FAM122B	IPI00152151	0.84179	0.89722	1.1894	2 Phospho (STY)	_RIDFTPVS(ph)PAPS(ph)PTR_	0	0.999762	138
SVIEPLPVTPTR	PAK1	IPI00289746	1.0458	1.3163	1.1874	Phospho (STY)	_SVIEPLPVT(ph)PTR_	0	0.909942	212
NSPGSQVASNPR	XRN2	IPI00100151	0.75957	1.0631	1.1864	Phospho (STY)	_NS(ph)PGSQVASNPR_	0	0.999065	448
VTPEPGAGPTQGLLR	GATAD2A	IPI00478128	0.75009	1.0232	1.1862	Phospho (STY)	_VT(ph)PEPGAGPTQGLLR_	0.02	0.99988	68
VTSRGPDEEAVVDLGK	SLC4A7	IPI00926820	1.0011	1.2001	1.1859	Phospho (STY)	_VTS(ph)RGPDEEAVVDLGK_	0.01	0.891995	19
VMTIPYQPMPASSPVICAGGQDR	PCBP1	IPI00016610	0.79886	0.95274	1.1848	2 Oxidation (M),Phospho (STY)	_VM(ox)TIPYQPM(ox)PASS(ph)PVICAGGQDR_	0	0.993209	190
AGSSTPGDAPPAVAEVQGR	HUWE1	IPI00179298	0.88397	0.98446	1.1847	Phospho (STY)	_AGSST(ph)PGDAPPAVAEVQGR_	0	0.688916	2891
LSESQLSFR	RBM14;RBM14-RBM4	IPI00013174	0.95318	1.0995	1.1842	Phospho (STY)	_LSESQLS(ph)FR_	0	1	623
AGGTSSPSPVVFTVGSPPSGSTPPQGPR	ULK1	IPI00289357	0.7911	1.0791	1.1842	Phospho (STY)	_AGGTSSPSPVVFTVGS(ph)PPSGSTPPQGPR_	0.01	0.789799	758
MGQAPSQSLLPPAQDQPRSPVPSAFSDQSR	SRRM2	IPI00782992	0.91332	1.0103	1.1836	Oxidation (M),Phospho (STY)	_M(ox)GQAPSQSLLPPAQDQPRS(ph)PVPSAFSDQSR_	0	0.861221	2449
TASFSESR	ACLY	IPI00394838	1.1008	1.3291	1.1834	Phospho (STY)	_TAS(ph)FSESR_	0.02	0.999375	509
TPHDILEDINASPEMR	NCOA3	IPI00748532	0.83779	1.0108	1.1826	Oxidation (M),Phospho (STY)	_TPHDILEDINAS(ph)PEM(ox)R_	0.01	1	214
SFHFDPLSSGSR	ZDHHC5	IPI00328272	0.96713	1.2458	1.1816	Phospho (STY)	_SFHFDPLSSGS(ph)R_	0	0.514714	425
SGSMDPSGAHPSVR	KHDRBS1	IPI00008575	0.86155	1.0263	1.1808	Oxidation (M),Phospho (STY)	_SGS(ph)M(ox)DPSGAHPSVR_	0	0.995165	20
ESPTQISIGAFPSTK	FAM208B	IPI00848276	0.8125	1.0533	1.1796	Phospho (STY)	_ES(ph)PTQISIGAFPSTK_	0	0.963091	2009
APVPSTCSSTFPEELSPPSHQAK	NUMA1	IPI00872028	1.4715	1.8369	1.1792	Phospho (STY)	_APVPSTCSSTFPEELS(ph)PPSHQAK_	0	0.99947	175
SQSLPHSATVTLGGTSDPSTLSSSALSER	TBC1D22A	IPI00011032	1.761	1.9121	1.179	Phospho (STY)	_SQS(ph)LPHSATVTLGGTSDPSTLSSSALSER_	0	0.729353	167
SFYSSHYAR	PPHLN1	IPI00410039	0.93551	1.0903	1.1784	Phospho (STY)	_S(ph)FYSSHYAR_	0	0.999891	110
LQETLSAADR	PRKDC	IPI00296337	1.463	1.513	1.1783	Phospho (STY)	_LQET(ph)LSAADR_	0.05	0.664819	18
LQTEAGELSR	MYH3	IPI00794080	1.463	1.513	1.1783	Phospho (STY)	_LQT(ph)EAGELSR_	0.01	0.991644	1294
LSSGLVSPAPSFYSK	ZFHX3	IPI00014186	0.46045	0.5453	1.1779	Phospho (STY)	_LSSGLVS(ph)PAPSFYSK_	0	0.911889	2896
SPLLSASHSGNVTPTAPPYLQESSPR	TMEM55A	IPI00175029	1.0308	1.3452	1.1777	Phospho (STY)	_SPLLSASHS(ph)GNVTPTAPPYLQESSPR_	0	0.505015	18
GGGSAAAAAAAAASGGGVSPDNSIEHSDYR	PBX2	IPI00028416	0.76241	0.97853	1.1772	Phospho (STY)	_GGGSAAAAAAAAASGGGVS(ph)PDNSIEHSDYR_	0	0.999969	151
AQSTDSLGTSGSLQSK	RABEP1	IPI00293009	1.0252	1.262	1.1769	2 Phospho (STY)	_AQS(ph)TDS(ph)LGTSGSLQSK_	0	0.998525	407
TTPNSGDVQVTEDAVR	GTF2F1	IPI00017450	0.71047	0.96294	1.1758	Phospho (STY)	_T(ph)TPNSGDVQVTEDAVR_	0	0.499987	445
ISLLEHSSIR		IPI00878210	0.93329	1.133	1.1757	Phospho (STY)	_ISLLEHS(ph)SIR_	0.02	0.995044	208
ACASPSAQVEGSPVAGSDGSQPAVK	LRWD1	IPI00069309	0.86671	0.99327	1.1754	Phospho (STY)	_ACAS(ph)PSAQVEGSPVAGSDGSQPAVK_	0	0.949988	343
ASQSRPNSSALETLGGEK	STK10	IPI00304742	0.98495	1.0645	1.1751	2 Phospho (STY)	_ASQS(ph)RPNS(ph)SALETLGGEK_	0	0.990381	450
APSYSGLSMVSGVK	SPAST	IPI00002707	0.68374	0.84309	1.1732	Oxidation (M),Phospho (STY)	_APS(ph)YSGLSM(ox)VSGVK_	0.03	0.998208	268
IVQISGNSMPR	SLTM	IPI00792743	0.7527	0.94927	1.1729	Oxidation (M),Phospho (STY)	_IVQISGNS(ph)M(ox)PR_	0	0.999982	1014
LDADAVSPTVSQLSAVFEK	PPP1R9B	IPI00045550	0.93005	1.1402	1.1727	Phospho (STY)	_LDADAVS(ph)PTVSQLSAVFEK_	0	0.981576	205
SEEETSPLVTHQNPAGPVASAPELESK	SLC1A4	IPI00015476	1.1974	1.5015	1.1722	Phospho (STY)	_SEEET(ph)SPLVTHQNPAGPVASAPELESK_	0	0.490253	507
ATAPQTQHVSPMR	EEF1D	IPI00642971	0.76965	1.0268	1.1722	Oxidation (M),Phospho (STY)	_ATAPQTQHVS(ph)PM(ox)R_	0	0.999964	499
THDHQLESSLSPVEVFAK	DSN1	IPI00016580	1.2391	1.4598	1.1718	Phospho (STY)	_THDHQLESSLS(ph)PVEVFAK_	0	0.999997	30
GSRPPLILQSQSLPCSSPR	NIPBL	IPI00436632	0.99926	1.1294	1.1708	Phospho (STY)	_GSRPPLILQSQSLPCSS(ph)PR_	0.01	0.910485	306
GLLPGGTQVLDGTSGFSPAPK	CCNL2	IPI00066458	0.80299	1.1003	1.1707	Phospho (STY)	_GLLPGGTQVLDGTSGFS(ph)PAPK_	0	0.999942	330
SASASPLTPCSVTR	MAP7D1	IPI00654605	0.65096	0.86654	1.1707	Phospho (STY)	_SAS(ph)ASPLTPCSVTR_	0	0.658143	366
SQSPINCIRPSVLGPLK	FAM122A	IPI00061087	0.90202	1.0571	1.1699	Phospho (STY)	_SQS(ph)PINCIRPSVLGPLK_	0	0.999854	189
DLLHPSPEEEK	RPS27	IPI00514399	0.85014	1.0174	1.1691	Phospho (STY)	_DLLHPS(ph)PEEEK_	0	1	11
LSSPAAFLPACNSPSK	KIAA0528	IPI00783895	0.90836	1.0637	1.1684	Phospho (STY)	_LSSPAAFLPACNSPS(ph)K_	0	0.630738	262
STTPPPAEPVSLPQEPPKPR	G3BP2	IPI00179890	0.85832	0.98425	1.1678	Phospho (STY)	_STT(ph)PPPAEPVSLPQEPPKPR_	0	0.791081	227
ITPPAAKPGSPQAK	NUP214	IPI00646361	1.027	1.0636	1.1672	Phospho (STY)	_ITPPAAKPGS(ph)PQAK_	0	1	667
SLSASPALGSTK	NADK	IPI00301034	0.89679	1.0791	1.1667	Phospho (STY)	_SLS(ph)ASPALGSTK_	0	0.999977	48
SLEQASLSPLGDR	IPCEF1	IPI00103381	3.0576	3.4415	1.1664	Phospho (STY)	_SLEQASLS(ph)PLGDR_	0	0.747846	327
ELEAIFGRPVVDGEEGEPHSISPR	MAP2K2	IPI00003783	2.0404	2.677	1.1664	Phospho (STY)	_ELEAIFGRPVVDGEEGEPHSIS(ph)PR_	0.01	0.955883	295
SLTNSHLEK	SLC38A1	IPI00871279	0.9315	0.97772	1.1664	2 Phospho (STY)	_S(ph)LTNS(ph)HLEK_	0	0.998839	52
IEEVLSPEGSPSKSPSK	ADD3	IPI00004408	0.76593	0.97213	1.1663	2 Phospho (STY)	_IEEVLSPEGS(ph)PSKS(ph)PSK_	0.02	0.99908	681
FIQELSGSSPK	TFAP4	IPI00009005	0.83247	0.86132	1.1663	Phospho (STY)	_FIQELSGSS(ph)PK_	0	0.940818	124
KRESESESDETPPAAPQLIK	SNORA56;DKC1	IPI00221394	1.6249	1.9751	1.1655	2 Phospho (STY)	_KRES(ph)ES(ph)ESDETPPAAPQLIK_	0.05	0.869146	453
GNSSSPAPAASITSMLSPSFTPTSVIR	EIF4ENIF1	IPI00291800	1.2486	1.4034	1.1648	Oxidation (M),Phospho (STY)	_GNSSSPAPAAS(ph)ITSM(ox)LSPSFTPTSVIR_	0.02	0.550196	687
DSPRADTPIR		IPI00922370	1.0342	1.1243	1.1638	Phospho (STY)	_DSPRADT(ph)PIR_	0.03	0.993807	145
SPERPTGDLR	ZC3H13	IPI00329547	1.0342	1.1243	1.1638	Phospho (STY)	_S(ph)PERPTGDLR_	0.01	0.995489	77
SPFNSPSPQDSPR	NFIC	IPI00029795	0.74768	0.96129	1.1633	Phospho (STY)	_SPFNSPS(ph)PQDSPR_	0	0.987238	339
HSSNPPLESHVGWVMDSR	LARP1	IPI00185919	0.71982	0.90917	1.163	Oxidation (M),Phospho (STY)	_HSS(ph)NPPLESHVGWVM(ox)DSR_	0	0.980351	824
SPPASPESWK	ZNF828	IPI00064212	0.67229	0.80886	1.1626	Phospho (STY)	_SPPAS(ph)PESWK_	0	0.998413	386
NSPNNISGISNPPGTPR	SSBP3	IPI00157304	1.1999	1.503	1.1619	Phospho (STY)	_NS(ph)PNNISGISNPPGTPR_	0	1	347
GLSDHVSLDGQELGTR	SH3BP5L;MIR3124	IPI00028359	0.98807	1.1127	1.1618	Phospho (STY)	_GLS(ph)DHVSLDGQELGTR_	0	0.5	358
VEQMPQASPGLAPR	MICALL1	IPI00174962	0.94945	1.0153	1.1612	Oxidation (M),Phospho (STY)	_VEQM(ox)PQAS(ph)PGLAPR_	0	1	578
RASLSEIGFGK	CDK17	IPI00376955	1.0967	1.2839	1.1611	Phospho (STY)	_RAS(ph)LSEIGFGK_	0	0.999905	180
RLSPPSSSAASSYSFSDLNSTR	EMD	IPI00032003	0.95134	0.92899	1.1609	Phospho (STY)	_RLSPPSSS(ph)AASSYSFSDLNSTR_	0	0.761901	54
LQINSPPFDQPMSR	CDK17	IPI00376955	0.81817	0.9475	1.1606	Oxidation (M),Phospho (STY)	_LQINS(ph)PPFDQPM(ox)SR_	0	1	165
KLDASILEDR	DPF2	IPI00023322	0.41762	0.45765	1.1601	Phospho (STY)	_KLDAS(ph)ILEDR_	0.02	1	200
AADSQNSGEGNTGAAESSFSQEVSR	TPR	IPI00742682	1.8804	2.3479	1.1581	2 Phospho (STY)	_AADS(ph)QNS(ph)GEGNTGAAESSFSQEVSR_	0	0.865592	2034
RNSSSPVSPASVPGQR	IRF2BPL	IPI00019205	1.1517	1.4488	1.1581	2 Phospho (STY)	_RNS(ph)S(ph)SPVSPASVPGQR_	0	0.660123	658
APQTSSSPPPVR	SRRM1	IPI00328293	1.0138	1.1591	1.158	Phospho (STY)	_APQTSS(ph)SPPPVR_	0.03	0.915269	707
LASPSGSTSSGLEVVAPEGTSAPGGGPGTLDDSATICR	TRIM28	IPI00438229	1.1667	1.2948	1.1578	2 Phospho (STY)	_LAS(ph)PSGSTSS(ph)GLEVVAPEGTSAPGGGPGTLDDSATICR_	0	0.256115	594
TVSSPPTSPRPGSAATVSASTSNIIPPR	SRP72	IPI00215888	0.67607	0.7372	1.1576	2 Phospho (STY)	_TVS(ph)SPPT(ph)SPRPGSAATVSASTSNIIPPR_	0	0.466007	620
AFVEDSEDEDGAGEGGSSLLQK	KRI1	IPI00639842	0.83644	0.89494	1.1574	Phospho (STY)	_AFVEDS(ph)EDEDGAGEGGSSLLQK_	0	1	177
SFEVEEVETPNSTPPR	2021-09-09	IPI00784614	0.69837	0.79796	1.1573	Phospho (STY)	_SFEVEEVETPNST(ph)PPR_	0.05	0.713048	42
TASGDYIDSSWELR	FERMT3	IPI00397834	0.89935	1.0672	1.157	Phospho (STY)	_TAS(ph)GDYIDSSWELR_	0	0.829351	8
GSGSLEGEAAGCGR	ARHGAP30	IPI00830067	0.99311	1.1438	1.1569	Phospho (STY)	_GS(ph)GSLEGEAAGCGR_	0	0.965327	630
KPENEVAQNGGAETSHTEPVSPIPK	SCAF4	IPI00181702	1.0271	1.0367	1.1566	Phospho (STY)	_KPENEVAQNGGAETSHTEPVS(ph)PIPK_	0	0.997796	656
SLSMDSQVPVYSPSIDLK	ZNF295	IPI00008137	0.89883	1.0855	1.1561	Oxidation (M),Phospho (STY)	_S(ph)LSM(ox)DSQVPVYSPSIDLK_	0	0.499999	343
VLAPILPDNFSTPTGSR	INCENP	IPI00876972	0.37043	0.46171	1.1561	Phospho (STY)	_VLAPILPDNFSTPTGS(ph)R_	0.02	0.327294	296
FICVTPTTCSNTIDLPMSPR	STAT3	IPI00784414	1.0819	1.0451	1.1555	Oxidation (M),Phospho (STY)	_FICVTPTTCSNTIDLPM(ox)S(ph)PR_	0	1	727
SSSLSAANTSQTNPQGAVSSTVSGLQR	ARHGEF6	IPI00014256	1.2062	1.4862	1.1554	Phospho (STY)	_S(ph)SSLSAANTSQTNPQGAVSSTVSGLQR_	0	0.327385	122
SLSVQNLIR	KCNQ5	IPI00221277	1.5146	1.6882	1.1551	Phospho (STY)	_SLS(ph)VQNLIR_	0.01	0.999729	850
PIGPDDAIDALSSDFTCGSPTAAGK	CAST	IPI00761160	0.79007	0.94735	1.1551	Phospho (STY)	_PIGPDDAIDALSSDFTCGS(ph)PTAAGK_	0	0.96174	326
TSPADHGGSVGSESGGSAVDSVAGEHSVSGR	UBR4	IPI00746934	0.79748	1.0108	1.1549	Phospho (STY)	_T(ph)SPADHGGSVGSESGGSAVDSVAGEHSVSGR_	0	0.49998	2885
PSSSPVIFAGGQLTK	PCBP2	IPI00788837	0.6924	0.79849	1.1548	Phospho (STY)	_PSSS(ph)PVIFAGGQLTK_	0	0.988125	151
LAPVPSPEPQKPAPVSPESVK	ZNF828	IPI00064212	0.94086	1.0269	1.1538	Phospho (STY)	_LAPVPS(ph)PEPQKPAPVSPESVK_	0	0.999999	204
RSASPDDDLGSSNWEAADLGNEER	C11orf58	IPI00003419	0.8419	1.1017	1.1536	Phospho (STY)	_RS(ph)ASPDDDLGSSNWEAADLGNEER_	0	0.874825	15
IYHLPDAESDEDEDFKEQTR	2021-09-02	IPI00871851	1.9569	2.3697	1.1522	Phospho (STY)	_IYHLPDAES(ph)DEDEDFKEQTR_	0.02	1	253
TDGSISGDRQPVTVADYISR	FXR2	IPI00016250	0.86646	1.0805	1.1522	2 Phospho (STY)	_TDGS(ph)IS(ph)GDRQPVTVADYISR_	0	0.997472	601
YRSPYSGPK	RBM39	IPI00163505	1.0506	1.0574	1.1522	Phospho (STY)	_YRS(ph)PYSGPK_	0	0.999988	97
SLPTTVPESPNYR	LARP1	IPI00185919	0.72483	0.92574	1.1517	Phospho (STY)	_SLPTTVPES(ph)PNYR_	0	0.986189	774
TLSPTPSAEGYQDVR	ABLIM1	IPI00515115	0.83986	1.0427	1.1515	2 Phospho (STY)	_TLS(ph)PTPS(ph)AEGYQDVR_	0	0.999546	463
SESSAGICVPLSTSSQVPEVTTVQNK	PIK3R4	IPI00024006	1.0253	1.1709	1.1505	Phospho (STY)	_S(ph)ESSAGICVPLSTSSQVPEVTTVQNK_	0	0.785894	892
TPSSPLQSCTPSLSPR	ACD	IPI00254484	1.0318	1.2394	1.1502	Phospho (STY)	_T(ph)PSSPLQSCTPSLSPR_	0	0.459354	422
SEDPPTTPIR	TP53BP1	IPI00742743	1.003	1.1779	1.1501	Phospho (STY)	_SEDPPTT(ph)PIR_	0	0.892823	1061
LVEPHSPSPSSK	ZNF609	IPI00307591	0.85795	1.0054	1.1491	2 Phospho (STY)	_LVEPHS(ph)PS(ph)PSSK_	0	0.999992	576
FASDDEHDEHDENGATGPVK	SSB	IPI00009032	0.85051	1.0093	1.1488	Phospho (STY)	_FAS(ph)DDEHDEHDENGATGPVK_	0	1	366
EELMSSDLEETAGSTSIPK	SNORD110;SNORD86;NOP56	IPI00411937	2.9997	3.6245	1.148	Oxidation (M),Phospho (STY)	_EELM(ox)S(ph)SDLEETAGSTSIPK_	0.01	0.973289	519
AQSYPDNHQEFSDYDNPIFEK	MAP3K2	IPI00513803	0.50787	0.5896	1.1473	Phospho (STY)	_AQS(ph)YPDNHQEFSDYDNPIFEK_	0.05	0.989245	239
ASEPLLSPPPFGESR	MLL2	IPI00377245	1.1838	1.259	1.1465	Phospho (STY)	_ASEPLLS(ph)PPPFGESR_	0	1	2002
PQALDATQVPSPLPLAQPSTPPVR	MED26	IPI00294682	0.84585	0.88747	1.1462	2 Phospho (STY)	_PQALDATQVPS(ph)PLPLAQPS(ph)TPPVR_	0	0.999479	314
TLSSPTEPVK	PSMB10	IPI00027933	0.99307	1.1901	1.1461	Phospho (STY)	_TLS(ph)SPTEPVK_	0.02	0.998825	229
GLVAAYSGESDSEEEQER	RBM10	IPI00375731	1.0797	1.022	1.1457	2 Phospho (STY)	_GLVAAYSGES(ph)DS(ph)EEEQER_	0	0.999933	801
QSSGSATNVASTPDNR	CLASP1	IPI00396279	1.0331	1.2252	1.1454	Phospho (STY)	_QS(ph)SGSATNVASTPDNR_	0.01	0.777655	646
CSCVMCFSEEVPGSPEAR	SP140	IPI00012793	0.92759	0.93853	1.1453	Oxidation (M),Phospho (STY)	_CSCVM(ox)CFSEEVPGS(ph)PEAR_	0	1	467
CSPSGDSEGGEYCSILDCCPGSPVAK	SGK223	IPI00739386	0.64516	1.1264	1.1451	Phospho (STY)	_CSPSGDSEGGEYCSILDCCPGS(ph)PVAK_	0	1	263
TSPCQSPTISEGPVPSLPIRPSR	SYNJ1	IPI00945835	0.93162	1.071	1.145	2 Phospho (STY)	_TS(ph)PCQS(ph)PTISEGPVPSLPIRPSR_	0	0.552461	1088
SCSSPAVSAVSQLPLSPK	KIAA0947	IPI00738216	0.80237	0.89013	1.1441	2 Phospho (STY)	_SCS(ph)SPAVSAVSQLPLS(ph)PK_	0	0.495244	1890
SPSPAHLPDDPK	LARP4B	IPI00953461	0.74639	0.94707	1.1436	Phospho (STY)	_SPS(ph)PAHLPDDPK_	0	0.992015	601
EGNTTEDDFPSSPGNGNK	WTAP	IPI00220302	0.91401	0.99924	1.1432	Phospho (STY)	_EGNTTEDDFPSS(ph)PGNGNK_	0	0.998306	306
NLSLSSSTPPLPSPGR	WIPF1	IPI00552369	1.0719	1.2001	1.1428	Phospho (STY)	_NLS(ph)LSSSTPPLPSPGR_	0	0.999628	340
VYSSSEFLAVQPTPTFAER	MAST3	IPI00028932	0.97448	1.0181	1.1428	Phospho (STY)	_VYSS(ph)SEFLAVQPTPTFAER_	0	0.462202	710
DSAYQSITHYRPVSASR	EMD	IPI00032003	0.71158	0.92853	1.1421	Phospho (STY)	_DSAYQSITHYRPVS(ph)ASR_	0.03	0.772605	171
LHLSPPLGR	MAST2	IPI00514071	0.88251	1.0042	1.1412	Phospho (STY)	_LHLS(ph)PPLGR_	0.01	1	1381
KLDDTDPVPR	SNAP29	IPI00032831	1.0041	1.1814	1.14	Phospho (STY)	_KLDDT(ph)DPVPR_	0.01	1	173
VDSTTCLFPVEEK	GFPT1	IPI00217952	0.96894	0.90618	1.14	Phospho (STY)	_VDST(ph)TCLFPVEEK_	0	0.712986	262
ASSPELPVSVENIK	L3MBTL2	IPI00100041	0.94167	1.0392	1.1395	Phospho (STY)	_AS(ph)SPELPVSVENIK_	0	0.5	688
LQSIGTENTEENR	ALDOA	IPI00796333	0.895	1.0988	1.1388	Phospho (STY)	_LQS(ph)IGTENTEENR_	0	0.999964	100
SPTPALCDPPACSLPVASQPPQHLSEAGR	RERE	IPI00185027	0.84498	0.95562	1.1388	Phospho (STY)	_S(ph)PTPALCDPPACSLPVASQPPQHLSEAGR_	0	0.5	142
ELVGPPLAETVFTPKTSPENVQDR	RANBP2	IPI00221325	0.89675	1.0597	1.1377	2 Phospho (STY)	_ELVGPPLAETVFTPKT(ph)S(ph)PENVQDR_	0	0.901136	1400
NQSPVLEPVGR	RPS6KA3	IPI00020898	1.0994	0.9686	1.1372	Phospho (STY)	_NQS(ph)PVLEPVGR_	0	1	715
RTGSNISGASSDISLDEQYK	OSBP	IPI00024971	0.85784	0.9432	1.1369	2 Phospho (STY)	_RT(ph)GSNIS(ph)GASSDISLDEQYK_	0	0.886404	382
EGSTQQLQTTSPKPLVQQPILPVVK	RBM26	IPI00329545	0.82851	1.0724	1.1368	Phospho (STY)	_EGSTQQLQTTS(ph)PKPLVQQPILPVVK_	0	0.711572	616
DVNSSSPVMLAFK	TSNAX	IPI00293350	0.77742	0.83958	1.1363	Oxidation (M),Phospho (STY)	_DVNSS(ph)SPVM(ox)LAFK_	0	0.971552	32
SDSASSEPVGIYQGFEK	PRKCD	IPI00329236	0.96386	1.1394	1.1362	Phospho (STY)	_SDS(ph)ASSEPVGIYQGFEK_	0	0.789343	304
IRGDLIGIDSR		IPI00334307	1	1.0951	1.1361	Phospho (STY)	_IRGDLIGIDS(ph)R_	0.02	1	74
VYSSSEFLAVQPTPTFAER	MAST3	IPI00028932	0.92907	1.0603	1.1346	Phospho (STY)	_VYSSS(ph)EFLAVQPTPTFAER_	0	0.789406	711
IPSFFPSPEEPPSPSAPSIAK	AKAP13	IPI00065931	1.0416	1.1954	1.1343	2 Phospho (STY)	_IPS(ph)FFPSPEEPPS(ph)PSAPSIAK_	0.01	0.996769	2703
ITPEPAVSNTEEPSTTSTASNYPDVLTRPSLHR	NUP153	IPI00292059	0.95358	1.0469	1.1339	Phospho (STY)	_IT(ph)PEPAVSNTEEPSTTSTASNYPDVLTRPSLHR_	0.01	0.987142	102
VSPSPSQESLSSSK	WDR44	IPI00444371	0.88254	1.0567	1.1338	Phospho (STY)	_VS(ph)PSPSQESLSSSK_	0	0.999331	561
SSVKTPESIVPIAPELQPSTSR	MDC1	IPI00552897	0.83525	0.76392	1.1337	Phospho (STY)	_S(ph)SVKTPESIVPIAPELQPSTSR_	0	0.454091	1563
LSQSIPFTPVPPR	TRPM7	IPI00290032	0.64586	0.81132	1.1336	Phospho (STY)	_LSQS(ph)IPFTPVPPR_	0.02	0.874718	1569
GTPPLTPSDSPQTR	ZCCHC8	IPI00556594	0.90888	1.0171	1.1335	Phospho (STY)	_GT(ph)PPLTPSDSPQTR_	0.01	0.999817	492
NSVLSDPGLDSPRTSPVIMAR	ARHGEF11	IPI00377085	0.96883	1.0567	1.1331	Oxidation (M),2 Phospho (STY)	_NSVLSDPGLDS(ph)PRT(ph)SPVIM(ox)AR_	0	0.99992	291
TPSSSSTLAYSPR	TRAF7	IPI00395631	1.0214	1.0417	1.1331	Phospho (STY)	_TPS(ph)SSSTLAYSPR_	0	0.974605	61
LNLGTDSDSSPQK	PKN1	IPI00412672	0.82692	0.99421	1.1305	Phospho (STY)	_LNLGTDSDSS(ph)PQK_	0	0.998966	568
LSPERSSDSESNENEPHLPHGVSQR	ELAC2	IPI00396627	0.71361	0.74493	1.1301	2 Phospho (STY)	_LS(ph)PERS(ph)SDSESNENEPHLPHGVSQR_	0.01	0.861774	208
LASEPQDPAAVSLPTSSVPETR	MZT2B;MZT2A	IPI00807348	1.0496	1.3641	1.1297	3 Phospho (STY)	_LASEPQDPAAVSLPT(ph)S(ph)SVPET(ph)R_	0.03	0.893625	109
DIDISSPEFK	AHNAK	IPI00021812	0.86865	0.99468	1.1295	Phospho (STY)	_DIDISS(ph)PEFK_	0	0.978835	177
PVSIPADLQGSR	APBB2	IPI00947448	0.56268	0.64793	1.1286	Phospho (STY)	_PVSIPADLQGS(ph)R_	0.01	0.999998	331
TVSPGSVSPIHGQGQVVENLK	ITSN2	IPI00414027	0.9974	1.1102	1.1284	2 Phospho (STY)	_TVS(ph)PGSVS(ph)PIHGQGQVVENLK_	0	0.862946	884
LYINHTPPPLSK	THOC2	IPI00915022	0.66068	0.74353	1.1281	Phospho (STY)	_LYINHT(ph)PPPLSK_	0.01	0.998984	1443
SPSGSAFGSQENLR	DOCK7	IPI00513791	0.75904	0.9231	1.128	2 Phospho (STY)	_SPS(ph)GSAFGS(ph)QENLR_	0.03	0.960833	1432
PLSPGALQLAGEK	DOT1L	IPI00289034	0.867	1.0191	1.1278	Phospho (STY)	_PLS(ph)PGALQLAGEK_	0	1	834
SSLQSPASVAPPQGPGTK	CCDC88B	IPI00885054	0.82488	1.2518	1.1275	Phospho (STY)	_S(ph)SLQSPASVAPPQGPGTK_	0	0.499678	596
SLQTLPTDSSTFDTDTFCPPRPK	SMCR7L	IPI00300223	0.85624	0.97062	1.1273	Phospho (STY)	_S(ph)LQTLPTDSSTFDTDTFCPPRPK_	0	0.984951	94
GSFSDTGLGDGK	THRAP3	IPI00104050	0.79177	0.90911	1.1271	Phospho (STY)	_GSFS(ph)DTGLGDGK_	0	0.988964	379
TQQSPISNGSPELGIK	ELF2	IPI00607557	1.3209	2.3635	1.127	Phospho (STY)	_TQQSPISNGS(ph)PELGIK_	0	0.536671	191
HIKEEPLSEEEPCTSTAIASPEK	NOP58	IPI00006379	0.88733	1.1529	1.1264	2 Phospho (STY)	_HIKEEPLS(ph)EEEPCTSTAIAS(ph)PEK_	0	1	502
HSQPSPEPHSPTEPPAWGSSIVK	DENND4C	IPI00514187	1.2414	1.4595	1.1259	2 Phospho (STY)	_HS(ph)QPSPEPHS(ph)PTEPPAWGSSIVK_	0	0.679657	205
INFSDLDQR	PCM1	IPI00006213	0.66691	0.8134	1.1258	Phospho (STY)	_INFS(ph)DLDQR_	0	1	110
ILSLQASPTQK	TAF4B	IPI00941164	0.75742	0.92385	1.1256	Phospho (STY)	_ILSLQAS(ph)PTQK_	0	0.8373	600
SMGTGDTPGLEVPSSPLRK	ZC3HC1	IPI00301421	1.0244	1.1284	1.1255	Oxidation (M),Phospho (STY)	_SM(ox)GTGDTPGLEVPS(ph)SPLRK_	0	0.547785	394
DLAVPAALTPR	NUP210	IPI00291755	0.69998	0.87944	1.1255	Phospho (STY)	_DLAVPAALT(ph)PR_	0	1	1844
QASIELPSMAVASTK	LOC100133284;LSP1	IPI00554652	0.98627	1.1021	1.1251	Oxidation (M),Phospho (STY)	_QAS(ph)IELPSM(ox)AVASTK_	0	1	380
QVAEQGGDLSPAANR	STK10	IPI00304742	0.82063	1.0284	1.125	Phospho (STY)	_QVAEQGGDLS(ph)PAANR_	0	1	438
NSPLDCGSASPNK	ANKRD17	IPI00784020	0.87728	0.99726	1.125	Phospho (STY)	_NSPLDCGSAS(ph)PNK_	0	0.996654	2067
AETLSGLGDSGAAGAAALSSASSETGTR	SAFB	IPI00646058	0.81439	0.90456	1.125	Phospho (STY)	_AET(ph)LSGLGDSGAAGAAALSSASSETGTR_	0	0.493083	6
DAPTSPASVASSSSTPSSK	TLE3	IPI00219368	0.59297	0.69767	1.125	2 Phospho (STY)	_DAPTS(ph)PASVASSSST(ph)PSSK_	0.06	0.828635	286
YGSYGIENLQLK		IPI00935720	1.1014	1.2956	1.1247	Phospho (STY)	_YGS(ph)YGIENLQLK_	0.01	0.999986	268
SFSEDAVTDSSGSGTLPR	INF2	IPI00895800	0.97185	1.5017	1.1244	Phospho (STY)	_S(ph)FSEDAVTDSSGSGTLPR_	0	0.840722	1192
GSPSPAAPGPPAGPLPR	RLTPR	IPI00456628	0.87542	0.97144	1.1242	Phospho (STY)	_GS(ph)PSPAAPGPPAGPLPR_	0	0.979843	991
NDVGGGGSESQELVPR	SNIP1	IPI00154515	0.42995	0.52056	1.123	Phospho (STY)	_NDVGGGGSES(ph)QELVPR_	0	0.992245	202
SASQSSLDKLDQELK	SPAG9	IPI00745406	0.87754	1.2286	1.1229	2 Phospho (STY)	_SAS(ph)QS(ph)SLDKLDQELK_	0.04	0.830605	731
LLTGIKSPR	MGA	IPI00943971	0.83364	0.94569	1.1222	Phospho (STY)	_LLTGIKS(ph)PR_	0.01	0.999703	1208
LVTSGAESGNLNTSPSSNQTR	NEDD1	IPI00791509	0.89088	1.035	1.121	Phospho (STY)	_LVTSGAESGNLNTS(ph)PSSNQTR_	0	0.996146	523
LYSPSLPAESLGPR	ARHGAP6	IPI00011219	0.78119	0.84495	1.1209	Phospho (STY)	_LYS(ph)PSLPAESLGPR_	0.03	0.999897	67
ATNESEDEIPQLVPIGK	RSL1D1	IPI00008708	0.80277	0.92567	1.1205	Phospho (STY)	_ATNES(ph)EDEIPQLVPIGK_	0	0.992912	361
DSTSQHDDDNISTTSGFSSR	NUP153	IPI00292059	0.65012	0.71919	1.1205	Phospho (STY)	_DS(ph)TSQHDDDNISTTSGFSSR_	0.03	0.333244	172
AVSPPHLDGPPSPRSPVIGSEVFLPNSNHVASGAGEAEER	PML	IPI00022348	0.69647	0.92328	1.1203	3 Phospho (STY)	_AVS(ph)PPHLDGPPS(ph)PRS(ph)PVIGSEVFLPNSNHVASGAGEAEER_	0.02	0.963928	530
SSSQPSSCCSDPSKPGGNVEGATQSLAEQMR	SQSTM1	IPI00179473	0.949	1.0039	1.1198	Oxidation (M),Phospho (STY)	_S(ph)SSQPSSCCSDPSKPGGNVEGATQSLAEQM(ox)R_	0	0.329594	282
AGMSSNQSISSPVLDAVPRTPSR	SRRM2	IPI00782992	0.95234	1.1341	1.1197	Oxidation (M),2 Phospho (STY)	_AGM(ox)SSNQSIS(ph)SPVLDAVPRT(ph)PSR_	0	0.824775	1413
LGSGSNGLLR	SENP2	IPI00307683	1.0105	1.2231	1.1196	Phospho (STY)	_LGS(ph)GSNGLLR_	0	0.999965	408
SGFGEISSPVIR	NUP107	IPI00028005	0.42496	0.49247	1.1196	Phospho (STY)	_SGFGEISS(ph)PVIR_	0	0.813056	11
DRPQSSIYDPFAGMK	PIK3AP1	IPI00783519	1.7957	2.025	1.1194	Oxidation (M),Phospho (STY)	_DRPQS(ph)SIYDPFAGM(ox)K_	0	0.678783	591
LAAQLGAPTSPIPDSAIVNTR	ANKZF1	IPI00335437	0.75972	0.86532	1.1191	Phospho (STY)	_LAAQLGAPT(ph)SPIPDSAIVNTR_	0	0.499979	675
SPVTTLLECMHK	ADAR	IPI00394668	0.78668	0.88484	1.1187	Oxidation (M),Phospho (STY)	_S(ph)PVTTLLECM(ox)HK_	0.03	0.999772	657
QRSPIALPVK	PNISR	IPI00165995	0.94646	1.0723	1.1186	Phospho (STY)	_QRS(ph)PIALPVK_	0	1	211
LGHVVMGNNAVSPYQQVIEK	EIF3E	IPI00013068	1.195	1.541	1.1184	Oxidation (M),Phospho (STY)	_LGHVVM(ox)GNNAVS(ph)PYQQVIEK_	0	0.99257	399
GEFSASPMLK	SRRM2	IPI00782992	0.80111	0.96111	1.1184	Oxidation (M),Phospho (STY)	_GEFSAS(ph)PM(ox)LK_	0	0.999994	1124
RGSPSAAFTFPDTDDFGK	TTC7A	IPI00718992	2.1743	2.2549	1.1183	Phospho (STY)	_RGS(ph)PSAAFTFPDTDDFGK_	0	0.991742	51
KNSPGNGSALGPR	TNIK	IPI00145805	1.0316	1.1944	1.1183	Phospho (STY)	_KNS(ph)PGNGSALGPR_	0.02	0.999999	688
GPPDFSSDEEREPTPVLGSGAAAAGR	TMPO	IPI00030131	0.7171	0.83165	1.1183	Phospho (STY)	_GPPDFSS(ph)DEEREPTPVLGSGAAAAGR_	0	0.900079	67
TPAAAAAMNLASPR	SRRM2	IPI00782992	0.72981	0.89779	1.1179	Oxidation (M),Phospho (STY)	_TPAAAAAM(ox)NLAS(ph)PR_	0	1	2272
FPPEDFRHSPEDFR	RBM12B	IPI00871780	0.83758	1.012	1.1177	Phospho (STY)	_FPPEDFRHS(ph)PEDFR_	0	1	575
GPSPSPVGSPASVAQSR	ARID1A	IPI00643722	0.93417	1.0197	1.1175	Phospho (STY)	_GPS(ph)PSPVGSPASVAQSR_	0	0.99999	696
VGQFGQHYQSSASSSSSSSFPSPQR	TCF20	IPI00159322	0.67794	0.85808	1.1172	Phospho (STY)	_VGQFGQHYQSSASSSSSSSFPS(ph)PQR_	0	0.998637	249
VLLLEANRHSPGPER	CLIP2	IPI00019642	0.91608	1.0406	1.117	Phospho (STY)	_VLLLEANRHS(ph)PGPER_	0	1	923
RAAPTTPPPPVK	NCKIPSD	IPI00009319	0.88744	0.92416	1.1168	Phospho (STY)	_RAAPTT(ph)PPPPVK_	0	0.846229	181
GIPLATGDTSPEPELLPGAPLPPPK	EIF3G	IPI00290460	0.78145	0.9248	1.1167	Phospho (STY)	_GIPLATGDT(ph)SPEPELLPGAPLPPPK_	0	0.967071	41
VMSSSNPDLAGTHSAADEEVK	DOCK8	IPI00797373	0.86228	0.99635	1.1165	Oxidation (M),Phospho (STY)	_VM(ox)SSS(ph)NPDLAGTHSAADEEVK_	0	0.884323	904
EVVKPVPITSPAVSK	PDLIM5	IPI00007935	0.56563	0.57343	1.1165	Phospho (STY)	_EVVKPVPIT(ph)SPAVSK_	0	0.5	111
RTSPQVLGSILK	NUFIP2	IPI00002349	0.89776	0.93	1.1163	Phospho (STY)	_RTS(ph)PQVLGSILK_	0	0.682652	572
RGSSPGSLEIPK	RALGAPA1	IPI00456722	1.0552	1.048	1.116	Phospho (STY)	_RGS(ph)SPGSLEIPK_	0	0.966265	860
KLSGDQITLPTTVDYSSVPK	EBAG9	IPI00477518	0.94455	0.96088	1.1159	Phospho (STY)	_KLS(ph)GDQITLPTTVDYSSVPK_	0	1	36
TVSSPPTSPRPGSAATVSASTSNIIPPR	SRP72	IPI00215888	0.67996	0.83122	1.1159	2 Phospho (STY)	_TVSSPPT(ph)S(ph)PRPGSAATVSASTSNIIPPR_	0	0.903135	625
RDSSDTTPLLNGSSQDR	GOSR1	IPI00477701	0.96714	1.256	1.1157	Phospho (STY)	_RDS(ph)SDTTPLLNGSSQDR_	0	0.992291	49
YSTPHAFTFNTSSPSSEGSLSQR	RAF1	IPI00900312	0.9012	1.0455	1.1153	Phospho (STY)	_YS(ph)TPHAFTFNTSSPSSEGSLSQR_	0	0.474827	233
CVLPEEDSGELAKPK	STRAP	IPI00294536	1.2035	1.275	1.1152	Phospho (STY)	_CVLPEEDS(ph)GELAKPK_	0	1	325
AAAAGLGHPASPGGSEDGPPGSEEEDAAR	ARID3A	IPI00018500	0.72211	0.9208	1.1151	2 Phospho (STY)	_AAAAGLGHPAS(ph)PGGS(ph)EDGPPGSEEEDAAR_	0	1	77
KVASAYFK	SLC13A1	IPI00097548	0.92077	0.98657	1.1148	Phospho (STY)	_KVAS(ph)AYFK_	0.03	0.999599	79
NITYKFK	PCLO	IPI00411656	0.92077	0.98657	1.1148	Phospho (STY)	_NIT(ph)YKFK_	0.03	0.993489	5078
IPNYQLSPTKLPSINK	NBN	IPI00299463	1.5267	1.4932	1.114	Phospho (STY)	_IPNYQLS(ph)PTKLPSINK_	0	0.95887	432
KPALPVSPAAR	SLC4A1AP	IPI00306749	0.77055	0.90744	1.114	Phospho (STY)	_KPALPVS(ph)PAAR_	0.01	1	82
LSGFSFKK	MARCKS	IPI00219301	0.92106	1.0213	1.1139	Phospho (STY)	_LSGFS(ph)FKK_	0	1	170
VQWCDHSSLQSQMPGLK	C9orf93	IPI00167498	1.0506	1.1031	1.1134	Phospho (STY)	_VQWCDHSSLQS(ph)QMPGLK_	0.02	0.757642	1213
RVSFADTIK	CASC5	IPI00220694	1.1745	1.4195	1.1132	Phospho (STY)	_RVS(ph)FADTIK_	0	0.999985	60
NALPPVLTTVNGQSPPEHSAPAK	LARP1	IPI00185919	0.88092	0.98949	1.1132	Phospho (STY)	_NALPPVLT(ph)TVNGQSPPEHSAPAK_	0.01	0.376126	137
AFGSGIDIKPGTPPIAGR	PRRC2C	IPI00083708	0.77123	0.89856	1.1132	Phospho (STY)	_AFGSGIDIKPGT(ph)PPIAGR_	0	1	2675
NQSPTEAEKPASSSLPSSPPPQLLTR	NUP88	IPI00001738	1.0221	1.055	1.113	Phospho (STY)	_NQS(ph)PTEAEKPASSSLPSSPPPQLLTR_	0	0.991719	35
SVSPTFLNPSDENLK	AKAP11	IPI00007411	2.1863	2.4576	1.1126	Phospho (STY)	_S(ph)VSPTFLNPSDENLK_	0.01	0.612494	1240
VLISVGSYK	SMCR8	IPI00152863	1.124	1.3084	1.1123	Phospho (STY)	_VLISVGS(ph)YK_	0.01	0.98607	417
SVDFDSLTVR	CD2AP	IPI00412771	0.96435	1.3705	1.1119	Phospho (STY)	_S(ph)VDFDSLTVR_	0	1	458
AVSLDSPVSVGSSPPVK	NCOA3	IPI00748532	1.0834	1.1209	1.1118	Phospho (STY)	_AVS(ph)LDSPVSVGSSPPVK_	0	0.999988	857
TQPDGTSVPGEPASPISQR	NUMA1	IPI00872028	1.202	1.456	1.1115	Phospho (STY)	_TQPDGTSVPGEPAS(ph)PISQR_	0	0.998953	1763
GLSDHVSLDGQELGTR	SH3BP5L;MIR3124	IPI00028359	0.96431	1.0936	1.1115	Phospho (STY)	_GLSDHVS(ph)LDGQELGTR_	0.02	0.999973	362
LFPDTPLALDANK	ILF3	IPI00298788	0.84489	0.98215	1.1115	Phospho (STY)	_LFPDT(ph)PLALDANK_	0.01	1	592
VAILTDDEEEQK	MFSD6	IPI00328555	1.2111	1.3614	1.111	Phospho (STY)	_VAILT(ph)DDEEEQK_	0.03	1	10
SNSPPALGPEACPVSLPSPPEASTLK	SHARPIN	IPI00873534	0.80333	0.90738	1.1109	Phospho (STY)	_S(ph)NSPPALGPEACPVSLPSPPEASTLK_	0	0.851958	129
LAAAEETAVSPR	C9orf142	IPI00030968	0.8388	1.1106	1.1108	Phospho (STY)	_LAAAEETAVS(ph)PR_	0	0.999967	148
AASAAAASAAAASAASGSPGPGEGSAGGEK	TRIM28	IPI00438229	0.75429	0.8294	1.1106	2 Phospho (STY)	_AASAAAAS(ph)AAAASAASGS(ph)PGPGEGSAGGEK_	0	0.580921	9
SIEVENDFLPVEK	SH3KBP1	IPI00294962	0.96936	0.97505	1.1091	Phospho (STY)	_S(ph)IEVENDFLPVEK_	0	1	230
IDFIPVSPAPSPTR	FAM122A	IPI00061087	0.85191	0.92437	1.1084	2 Phospho (STY)	_IDFIPVS(ph)PAPS(ph)PTR_	0	0.999976	143
QPLLLSEDEEDTKR	EIF3C;EIF3CL	IPI00646839	0.8685	0.98329	1.1078	Phospho (STY)	_QPLLLS(ph)EDEEDTKR_	0	0.999995	39
GRSPSQYHDFAEK	TCF20	IPI00159322	0.95424	0.85294	1.1078	Phospho (STY)	_GRS(ph)PSQYHDFAEK_	0.02	0.77115	1005
MTSSPVGPGTASAGPSLPGGALPTSVR	NCOA6	IPI00179071	0.97121	1.2145	1.1077	Oxidation (M),Phospho (STY)	_M(ox)TS(ph)SPVGPGTASAGPSLPGGALPTSVR_	0	0.417679	1891
RTFSLTEVR	KIF4A	IPI00178150	0.63574	0.65783	1.1075	Phospho (STY)	_RTFSLT(ph)EVR_	0.03	0.790229	803
LSTTPSPTSSLHEDGVEDFRR	TOX4	IPI00006586	0.90018	0.99303	1.1072	2 Phospho (STY)	_LSTT(ph)PS(ph)PTSSLHEDGVEDFRR_	0.02	0.367308	176
KRPSLPSSPSPGLPK	TGFB1I1	IPI00761017	1.1043	1.2693	1.1071	2 Phospho (STY)	_KRPS(ph)LPS(ph)SPSPGLPK_	0.03	0.999992	137
FLSHSTDSLNK	AKAP13	IPI00065931	1.0619	1.1465	1.1069	Phospho (STY)	_FLSHS(ph)TDSLNK_	0	0.787418	1933
NSSQDDLFPTSDTPR	RPAP3	IPI00002408	0.88946	0.96931	1.1069	Phospho (STY)	_NSSQDDLFPTS(ph)DTPR_	0.02	0.440756	489
RLSSFVTK	CAD	IPI00301263	1.1309	1.1458	1.1064	Phospho (STY)	_RLS(ph)SFVTK_	0	0.976656	1406
VQDTSNTGLGEDIIHQLSK	WDR75	IPI00217240	0.90148	1.0243	1.1059	Phospho (STY)	_VQDTS(ph)NTGLGEDIIHQLSK_	0	0.877534	796
RVSPLNLSSVTP	CDC23	IPI00005822	0.74856	1.0038	1.1059	2 Phospho (STY)	_RVS(ph)PLNLSSVT(ph)P_	0	0.999948	588
DKDQPPSPSPPPQSEALSSTSR	MON1B	IPI00848138	1.1667	1.1965	1.1056	2 Phospho (STY)	_DKDQPPS(ph)PS(ph)PPPQSEALSSTSR_	0	0.999996	59
SSSTSDILEPFTVER	RALGAPA1	IPI00456722	0.71733	0.87879	1.1055	Phospho (STY)	_S(ph)SSTSDILEPFTVER_	0.05	0.359762	795
EDALDDSVSSSSVHASPLASSPVRK	RANBP2;RGPD5;RGPD6;RGPD8;RGPD4;RGPD3	IPI00221325	1.0755	1.1451	1.1046	2 Phospho (STY)	_EDALDDSVSSSSVHAS(ph)PLASS(ph)PVRK_	0	0.871296	2246
IEVLDSPASK	C12orf45	IPI00166861	0.56026	0.71944	1.1046	Phospho (STY)	_IEVLDS(ph)PASK_	0	1	178
RSNTLDIMDGR	FRYL	IPI00739940	0.97659	1.1027	1.1041	Oxidation (M),Phospho (STY)	_RSNT(ph)LDIM(ox)DGR_	0	0.98141	1959
PMSTSSESSLIIKR	NPHP3-ACAD11;NPHP3	IPI00871188	0.81219	0.94073	1.1039	2 Phospho (STY)	_PMSTSS(ph)ES(ph)SLIIKR_	0.01	0.790644	569
LDSQPQETSPELPR	TRAFD1	IPI00009146	0.97398	1.1579	1.1027	Phospho (STY)	_LDSQPQETS(ph)PELPR_	0	0.990048	415
DLQSPDFTTGFHSDKIEAK	IBTK	IPI00792333	1.4884	1.3388	1.1025	Phospho (STY)	_DLQS(ph)PDFTTGFHSDKIEAK_	0	0.998583	1045
IGPPSPGDDEEEAAAAAGAPAAAGATGDLASAQLGGAPNR	SP3	IPI00025807	0.85129	1.1098	1.1024	Phospho (STY)	_IGPPS(ph)PGDDEEEAAAAAGAPAAAGATGDLASAQLGGAPNR_	0	1	73
DSSKGEDSAEETEAKPAVVAPAPVVEAVSTPSAAFPSDATAEQGPILTK	ILF3	IPI00298788	0.68759	0.74773	1.1015	Phospho (STY)	_DS(ph)SKGEDSAEETEAKPAVVAPAPVVEAVSTPSAAFPSDATAEQGPILTK_	0	0.4332	476
LGAGGGSPEKSPSAQELK	STUB1	IPI00025156	0.79579	0.96984	1.101	2 Phospho (STY)	_LGAGGGS(ph)PEKS(ph)PSAQELK_	0	1	19
AGSPSPQPSGELPR	HMHA1	IPI00943093	2.4653	2.2629	1.1009	2 Phospho (STY)	_AGS(ph)PS(ph)PQPSGELPR_	0	0.999999	23
APQTSSSPPPVR	SRRM1	IPI00328293	1.2922	1.4041	1.1006	Phospho (STY)	_APQTSSS(ph)PPPVR_	0	0.875591	708
QLSSGVSEIR	HSPB1	IPI00025512	1.3274	1.5652	1.1005	Phospho (STY)	_QLS(ph)SGVSEIR_	0	0.993471	82
DFLSNEASLGAIGTSLPSR	ANKIB1	IPI00292914	1.4909	1.6193	1.1001	Phospho (STY)	_DFLSNEASLGAIGT(ph)SLPSR_	0	0.491275	890
TSSDPVLLK	SH2D3A	IPI00305020	0.37474	0.4144	1.0999	Phospho (STY)	_TSS(ph)DPVLLK_	0.02	0.999335	180
SSIAHSSPSPPGSK	TOX2	IPI00219264	1.279	1.4139	1.0995	Phospho (STY)	_SSIAHSSPS(ph)PPGSK_	0.02	0.735384	201
DDATPVRDEPMDAESITFK	RBBP6	IPI00337315	0.85119	1.1665	1.0994	Oxidation (M),Phospho (STY)	_DDAT(ph)PVRDEPM(ox)DAESITFK_	0	0.999984	984
SSQQPSTPQQAPPGQPQQGTFVAHK	ZC3H18	IPI00908725	0.78354	0.9477	1.0992	Phospho (STY)	_SSQQPST(ph)PQQAPPGQPQQGTFVAHK_	0	0.958948	820
NAASFPLRSPQPVCSPAGSEGTPK	NIPBL	IPI00436632	0.88746	0.90442	1.0986	3 Phospho (STY)	_NAASFPLRS(ph)PQPVCSPAGS(ph)EGT(ph)PK_	0.04	0.796917	287
ANSWQLVETPEK	DLGAP4	IPI00220581	0.73561	0.81743	1.0982	Phospho (STY)	_ANSWQLVET(ph)PEK_	0	1	915
SMDSLSAAAGASDEPEGLVGPSSPR	ARHGAP30	IPI00830067	0.80899	0.97314	1.098	Oxidation (M),Phospho (STY)	_SM(ox)DSLS(ph)AAAGASDEPEGLVGPSSPR_	0	0.850064	332
GGLVSDAYGEDDFSR	SAP30BP	IPI00549296	0.85897	0.98116	1.0975	Phospho (STY)	_GGLVSDAYGEDDFS(ph)R_	0	1	52
SPRPTGSDLLPGAPILSLR	STK11IP	IPI00170934	0.83153	0.88922	1.0974	Phospho (STY)	_S(ph)PRPTGSDLLPGAPILSLR_	0.01	0.567657	610
AGAGMITQHSSNASPINR	SLTM	IPI00792743	0.66024	0.85577	1.0971	Oxidation (M),Phospho (STY)	_AGAGM(ox)ITQHSSNAS(ph)PINR_	0	0.586166	1002
VASSPVMVSNPATR	HCFC1	IPI00019848	0.43265	0.46178	1.0967	Oxidation (M),Phospho (STY)	_VAS(ph)SPVM(ox)VSNPATR_	0	0.837945	597
SLSDNGQPGTPDPADSGGTSAK	UTP20	IPI00004970	0.92004	1.1166	1.0961	Phospho (STY)	_SLSDNGQPGT(ph)PDPADSGGTSAK_	0	0.999888	1741
QASPTEVVER	PUM2	IPI00398749	0.84002	0.91675	1.0956	Phospho (STY)	_QAS(ph)PTEVVER_	0	0.999996	182
AITPPQQPYK	CDK12	IPI00021175	0.79482	0.8779	1.0954	Phospho (STY)	_AIT(ph)PPQQPYK_	0	1	692
YLSGINVLQNCEVALSYYK	SEL1L2	IPI00641035	1.0956	1.3145	1.0944	3 Phospho (STY)	_Y(ph)LS(ph)GINVLQNCEVALSY(ph)YK_	0.04	0.996246	225
KRESESESDETPPAAPQLIK	SNORA56;DKC1	IPI00221394	0.69982	0.79843	1.0939	2 Phospho (STY)	_KRESES(ph)ES(ph)DETPPAAPQLIK_	0.02	0.969316	455
SMGTGDTPGLEVPSSPLR	ZC3HC1	IPI00301421	1.0241	1.1418	1.0936	Oxidation (M),Phospho (STY)	_SM(ox)GTGDTPGLEVPSS(ph)PLR_	0	0.958973	395
INMSGYILFSSEMR	PBRM1	IPI00384176	0.98313	1.0966	1.0935	Oxidation (M),2 Phospho (STY)	_INM(ox)S(ph)GY(ph)ILFSSEMR_	0.04	0.884562	1386
QSLSSADNLESDAQGHQVAAR	ARFGEF2	IPI00002186	0.72289	0.82397	1.0932	Phospho (STY)	_QSLSS(ph)ADNLESDAQGHQVAAR_	0	0.87254	349
TVSSPPTSPR	SRP72	IPI00215888	0.71841	0.77542	1.0932	Phospho (STY)	_TVSS(ph)PPTSPR_	0	0.992534	621
VDGPRSPSYGR	SRSF1	IPI00215884	0.9919	1.0842	1.0928	Phospho (STY)	_VDGPRS(ph)PSYGR_	0	0.997858	199
LNQSPSLAPVK	ADNP	IPI00022215	0.52898	0.58635	1.0926	Phospho (STY)	_LNQS(ph)PSLAPVK_	0	0.962608	709
YTGEEDGAGGHSPAPPQTEECLR	RECQL5	IPI00185769	0.88754	1.2578	1.0921	Phospho (STY)	_YTGEEDGAGGHS(ph)PAPPQTEECLR_	0	0.99995	815
SAQGTGFELGQLQSIR	ZDHHC5	IPI00328272	0.94889	1.0058	1.0921	Phospho (STY)	_S(ph)AQGTGFELGQLQSIR_	0	0.999937	432
SNDFEELVER	IRF4	IPI00289982	0.65009	0.76527	1.0919	Phospho (STY)	_S(ph)NDFEELVER_	0.01	1	104
RNSTDSRPVSVTYR	WDR20	IPI00910280	0.77425	0.80089	1.0915	2 Phospho (STY)	_RNS(ph)TDSRPVS(ph)VTYR_	0	0.924917	388
SIDAALFR	PRRT3	IPI00552905	1.0865	1.5724	1.0914	Phospho (STY)	_S(ph)IDAALFR_	0	1	815
SLSPILPGR	ARHGEF18	IPI00179437	1.0355	1.0073	1.0907	2 Phospho (STY)	_S(ph)LS(ph)PILPGR_	0	1	1101
SFPDFPTPGVVFR	APRT	IPI00218693	0.81535	0.86457	1.0905	Phospho (STY)	_S(ph)FPDFPTPGVVFR_	0	0.999999	15
TPSEIQFHQVK	MAP4K2	IPI00149094	0.98892	1.0989	1.0904	Phospho (STY)	_TPS(ph)EIQFHQVK_	0	0.999496	328
TNSAEVTPPVLSVMGEATPVSIEPR	C14orf43	IPI00784739	0.94608	1.0525	1.0899	Oxidation (M),2 Phospho (STY)	_T(ph)NSAEVT(ph)PPVLSVM(ox)GEATPVSIEPR_	0	0.515452	698
LSYLPATVEPASPTPAHSLPR	SPHK2	IPI00024496	1.0351	1.2085	1.0895	Phospho (STY)	_LSYLPATVEPAS(ph)PTPAHSLPR_	0	0.757718	449
AGGPTTPLSPTR	LMNB1	IPI00217975	0.9174	1.0824	1.0889	Phospho (STY)	_AGGPTT(ph)PLSPTR_	0	0.996904	20
SAPTAPTPPPPPPPATPR	ZMYM3	IPI00641109	0.71081	0.86091	1.088	Phospho (STY)	_SAPTAPT(ph)PPPPPPPATPR_	0	0.999984	819
STPFIVPSSPTEQEGR	TP53BP1	IPI00742743	1.0783	1.1243	1.0879	Phospho (STY)	_STPFIVPSS(ph)PTEQEGR_	0	0.959662	385
SISLTRPGSSSLSSGPNSILCR	PLEKHA2	IPI00455835	1.2768	1.5901	1.0878	Phospho (STY)	_SIS(ph)LTRPGSSSLSSGPNSILCR_	0	0.908142	314
LGYLVSPPQQIR	RBBP6	IPI00337315	0.71603	0.89536	1.0866	Phospho (STY)	_LGYLVS(ph)PPQQIR_	0	1	516
KEESEESDDDMGFGLFD	RPLP1;RPLP2	IPI00008529	0.93396	1.0075	1.0863	Oxidation (M),2 Phospho (STY)	_KEES(ph)EES(ph)DDDM(ox)GFGLFD_	0	1	102
SKPIPIMPASPQK	DNM1L	IPI00235412	0.93193	0.93618	1.0852	Oxidation (M),Phospho (STY)	_SKPIPIM(ox)PAS(ph)PQK_	0	1	643
IVEPEVVGESDSEVEGDAWR	MFAP1	IPI00022790	0.93677	0.99732	1.0848	2 Phospho (STY)	_IVEPEVVGES(ph)DS(ph)EVEGDAWR_	0	1	116
SLGNILQAKPTSSPAK	TCOF1	IPI00815713	1.0059	1.1194	1.0841	Phospho (STY)	_SLGNILQAKPT(ph)SSPAK_	0	0.333333	582
QNSDPTSEGPGPSPNPPAWVRPDNEAPPK	MINK1	IPI00166680	1.2748	1.4302	1.0837	Phospho (STY)	_QNS(ph)DPTSEGPGPSPNPPAWVRPDNEAPPK_	0	0.999836	641
SVAAEGALLPQTPPSPR	RALGPS2	IPI00334126	0.81461	0.97797	1.0834	Phospho (STY)	_SVAAEGALLPQTPPS(ph)PR_	0	0.999961	329
SGELGLPGAPESSTASAPGEPSPPSPPCR	DCAF10	IPI00410264	0.87604	0.93958	1.0831	Phospho (STY)	_SGELGLPGAPESSTASAPGEPSPPS(ph)PPCR_	0	0.963885	92
NSSLGSPSNLCGSPPGSIR	UNK	IPI00028276	0.88302	1.085	1.0829	Phospho (STY)	_NSSLGSPSNLCGS(ph)PPGSIR_	0	0.999864	461
ECINAAPDSPSK	BRAP	IPI00396089	0.94769	0.99733	1.0829	Phospho (STY)	_ECINAAPDS(ph)PSK_	0	0.700224	117
ISDYFEFAGGSAPGTSPGR	TLK2	IPI00385652	0.73395	0.88226	1.0821	Phospho (STY)	_ISDYFEFAGGSAPGTS(ph)PGR_	0	0.995128	99
DYGHSSSRDDYPSR	RBMXL1;RBMX	IPI00304692	0.89758	0.8954	1.082	Phospho (STY)	_DYGHS(ph)SSRDDYPSR_	0.01	0.768816	249
LNHVAAGLVSPSLK	SRSF11	IPI00464952	0.82106	0.86424	1.0815	Phospho (STY)	_LNHVAAGLVS(ph)PSLK_	0	0.999739	207
SLSTNGENMGLAVQYLDPR	MAP3K3	IPI00181703	1.0566	1.1843	1.0814	Oxidation (M),Phospho (STY)	_S(ph)LSTNGENM(ox)GLAVQYLDPR_	0	0.805259	345
SDSVLPASHGHLPQAGSLER	MINK1	IPI00166680	0.98001	1.0996	1.081	Phospho (STY)	_SDSVLPASHGHLPQAGS(ph)LER_	0	0.999994	763
RLSEQLAHTPTAFK	PI4KB	IPI00641770	1.0664	1.0935	1.0808	Phospho (STY)	_RLS(ph)EQLAHTPTAFK_	0	1	523
SSFSHYSGLK	SERBP1	IPI00410693	0.98967	1.0924	1.0806	Phospho (STY)	_S(ph)SFSHYSGLK_	0.01	0.846831	202
LQYKTPPPSYNSALAQPVTTVPSMGETER	UVRAG	IPI00002614	0.76946	0.78502	1.0804	Oxidation (M),Phospho (STY)	_LQYKT(ph)PPPSYNSALAQPVTTVPSM(ox)GETER_	0	0.89758	518
GTPKPPGPPAQPPGPPNASSNPDLR	MINK1	IPI00166680	0.60641	0.67819	1.0802	Phospho (STY)	_GTPKPPGPPAQPPGPPNASS(ph)NPDLR_	0	0.898097	733
TPSPLVLEGTIEQSSPPLSPTTK	LOC100133284;LSP1	IPI00554652	0.66585	0.65695	1.0798	3 Phospho (STY)	_T(ph)PS(ph)PLVLEGTIEQSS(ph)PPLSPTTK_	0	0.999989	305
RTESVPSDINNPVDR	KSR1	IPI00651657	0.92932	1.1046	1.0796	Phospho (STY)	_RT(ph)ESVPSDINNPVDR_	0	0.978686	402
HCAPSPDRSPELSSSR	RBM15	IPI00102752	0.92826	0.99569	1.0794	2 Phospho (STY)	_HCAPS(ph)PDRS(ph)PELSSSR_	0	1	670
SNSVEKPVSSILSR	EVL	IPI00218245	1.0349	1.1153	1.079	Phospho (STY)	_SNS(ph)VEKPVSSILSR_	0	0.999138	333
MSCFSRPSMSPTPLDR	SRRM2	IPI00782992	0.95747	1.0451	1.0786	2 Oxidation (M),2 Phospho (STY)	_M(ox)SCFS(ph)RPS(ph)M(ox)SPTPLDR_	0	0.968502	2118
ATGPVLISTADFEGPMPSAPPEAESPLASTSK	BOD1L	IPI00797574	0.93777	1.0573	1.0776	Oxidation (M),Phospho (STY)	_ATGPVLISTADFEGPM(ox)PSAPPEAES(ph)PLASTSK_	0	0.963371	2203
TTNESLLTSFPK	RB1CC1	IPI00783392	0.81538	1.0161	1.0774	Phospho (STY)	_TTNESLLT(ph)SFPK_	0	0.633769	256
SNSVGIQDAFNDGSDSTFQK	ARID1A	IPI00643722	2.5062	2.587	1.0773	Phospho (STY)	_S(ph)NSVGIQDAFNDGSDSTFQK_	0	0.981074	1182
THSASFYSVSQPK	C15orf42	IPI00853221	0.92591	1.0424	1.0763	Phospho (STY)	_THS(ph)ASFYSVSQPK_	0.02	0.954632	1026
SNSLSEQLAINTSPDAVK	FKBP15	IPI00853400	1.0599	1.1962	1.076	Phospho (STY)	_S(ph)NSLSEQLAINTSPDAVK_	0	0.479817	344
RVSLVGADDLR	SCRIB	IPI00410666	0.95276	1.0665	1.0749	Phospho (STY)	_RVS(ph)LVGADDLR_	0	1	1378
SVNEILGLAESSPNEPK	C9orf82	IPI00303812	1.0834	1.0688	1.0748	Phospho (STY)	_SVNEILGLAESS(ph)PNEPK_	0	0.999614	312
GSPHYFSPFRPY	SRSF9	IPI00012340	0.75798	0.91734	1.0743	2 Phospho (STY)	_GS(ph)PHYFS(ph)PFRPY_	0	1	211
GHSSLTNSPLDSSCK	NCOA3	IPI00748532	0.66574	0.71899	1.0742	Phospho (STY)	_GHSSLTNS(ph)PLDSSCK_	0	0.999672	640
LSSFSCGQASATPFTDIK	MELK	IPI00006471	1.2576	1.7435	1.0741	Phospho (STY)	_LS(ph)SFSCGQASATPFTDIK_	0	0.77407	335
QSPSPSTRPIR	SRRM1	IPI00328293	0.92949	0.95908	1.0741	2 Phospho (STY)	_QS(ph)PS(ph)PSTRPIR_	0.01	0.999998	725
GEPNVSYICSR	GSK3B;GSK3A	IPI00216190	0.94469	1.0928	1.0737	Phospho (STY)	_GEPNVSY(ph)ICSR_	0	0.727867	216
TQTPPLGQTPQLGLK	EIF4G2	IPI00015952	0.78313	0.82124	1.0737	Phospho (STY)	_TQT(ph)PPLGQTPQLGLK_	0	0.999856	581
GDLDSCFSLPNIPR	DENND1C	IPI00216878	1.4113	1.6336	1.0736	Phospho (STY)	_GDLDSCFS(ph)LPNIPR_	0.01	0.999985	596
VTSFSTPPTPER	KIAA0930	IPI00748099	0.84322	0.88722	1.0736	2 Phospho (STY)	_VTSFS(ph)T(ph)PPTPER_	0.03	0.998088	360
APVPEPGLDLSLSPRPDSPQPR	C7orf47	IPI00152082	0.97721	1.0384	1.0732	Phospho (STY)	_APVPEPGLDLSLSPRPDS(ph)PQPR_	0	0.99997	52
KLSLTSPLNSK	RASGRF2	IPI00024184	0.68799	0.88976	1.0732	2 Phospho (STY)	_KLSLT(ph)SPLNS(ph)K_	0.05	0.564108	748
VYTFTDNAPSPSIGSASR	ZNF608	IPI00166972	0.61389	0.67211	1.0731	Phospho (STY)	_VYTFTDNAPS(ph)PSIGSASR_	0.02	0.9429	895
EKPELSEPSHLNGPSSDPEAAFLSR	WNK1	IPI00004472	1.1699	1.2644	1.0727	Phospho (STY)	_EKPELSEPSHLNGPS(ph)SDPEAAFLSR_	0.01	0.499978	2011
TPPTAALSAPPPLISTLGGRPVSPR	AUTS2	IPI00103655	1.5662	1.7656	1.0726	Phospho (STY)	_TPPTAALSAPPPLISTLGGRPVS(ph)PR_	0	0.941829	1233
AISTPETPLTK	POLA2	IPI00290272	0.88744	0.9631	1.0726	Phospho (STY)	_AIST(ph)PETPLTK_	0.01	0.999235	127
SQENSYQSRLDDLK	LAMC2	IPI00015117	0.82586	1.1029	1.0724	Phospho (STY)	_SQENS(ph)YQSRLDDLK_	0.01	0.539478	690
AESPESSAIESTQSTPQK	PDS5B	IPI00240812	0.88518	0.93595	1.0719	Phospho (STY)	_AES(ph)PESSAIESTQSTPQK_	0	0.99997	1359
STSVSSQAAQAASPQVPATTTPK	DST	IPI00645369	1.0485	1.1635	1.0717	Phospho (STY)	_S(ph)TSVSSQAAQAASPQVPATTTPK_	0	0.46808	5488
ELTPASPTCTNSVSK	BIVM-ERCC5;ERCC5	IPI00477535	0.74981	0.83705	1.0717	Phospho (STY)	_ELTPAS(ph)PTCTNSVSK_	0	0.998338	526
VEAKEESEESDEDMGFGLFD	RPLP0;RPLP0P6	IPI00008530	0.91055	0.98678	1.071	Oxidation (M),2 Phospho (STY)	_VEAKEES(ph)EES(ph)DEDM(ox)GFGLFD_	0	1	304
HQDGLPYIDDSPSSSPHLSSK	BCR	IPI00004497	0.93813	1.0255	1.0709	Phospho (STY)	_HQDGLPYIDDS(ph)PSSSPHLSSK_	0	0.977178	459
ALSLGTIPSLTR	TMEM201	IPI00644438	1.5019	1.4328	1.0702	Phospho (STY)	_ALS(ph)LGTIPSLTR_	0	1	454
ESSIIAPAPAEDVDTPPR	EZH2	IPI00376787	1.2475	1.252	1.0702	Phospho (STY)	_ESSIIAPAPAEDVDT(ph)PPR_	0	1	492
MLPHAPGVQMQAIPEDAVHEDSGDEDGEDPDKR	HDAC2	IPI00289601	0.91299	0.96209	1.0701	2 Oxidation (M),Phospho (STY)	_M(ox)LPHAPGVQM(ox)QAIPEDAVHEDS(ph)GDEDGEDPDKR_	0	1	488
TTSFAESCKPVQQPSAFGSMK	GSK3B	IPI00216190	0.95495	1.1183	1.07	Oxidation (M),Phospho (STY)	_T(ph)TSFAESCKPVQQPSAFGSM(ox)K_	0	0.333333	9
YSPTSPTYSPTSPVYTPTSPK	POLR2A	IPI00031627	0.88161	0.94537	1.0693	2 Phospho (STY)	_YSPTSPTYSPT(ph)SPVYTPT(ph)SPK_	0	0.843377	1898
APAPVVLGSPVVLGPPVGQAR	ZNF574	IPI00465100	0.54454	0.59407	1.0693	Phospho (STY)	_APAPVVLGS(ph)PVVLGPPVGQAR_	0	1	254
EASPAPLAQGEPGR	PHRF1	IPI00001813	0.41307	0.47583	1.0685	Phospho (STY)	_EAS(ph)PAPLAQGEPGR_	0	1	1202
LYGSPTQIGPSYR	ASXL2	IPI00873208	0.89933	0.95123	1.068	Phospho (STY)	_LYGS(ph)PTQIGPSYR_	0	0.999656	1320
TNSMSSSGLGSPNR	CNOT2	IPI00005011	0.8883	1.0478	1.0679	Oxidation (M),Phospho (STY)	_TNSM(ox)SSSGLGS(ph)PNR_	0	0.999995	165
NKTEDLEATSEHFK	VAMP8	IPI00030911	1.769	1.6482	1.0676	Phospho (STY)	_NKTEDLEAT(ph)SEHFK_	0	0.574288	54
SAAQPSTSPAEVQSLK	GOLGB1	IPI00796891	1.1572	1.242	1.0676	Phospho (STY)	_SAAQPSTS(ph)PAEVQSLK_	0.01	0.8042	2877
SSSPELVTHLK	ARHGAP1	IPI00941730	1.1757	1.3085	1.0673	Phospho (STY)	_SSS(ph)PELVTHLK_	0	0.968029	51
SNSGLGGEVSGVMSK	LIMD1	IPI00003369	0.7451	1.2957	1.0671	Oxidation (M),Phospho (STY)	_SNS(ph)GLGGEVSGVM(ox)SK_	0	0.951082	316
LLRPLSPVTPPPPNSGSK	SETD5	IPI00879403	1.1128	1.0217	1.0671	2 Phospho (STY)	_LLRPLS(ph)PVT(ph)PPPPNSGSK_	0.03	0.999998	871
PLSLIGSTLR	DOCK10	IPI00333770	1.6428	1.8888	1.0665	Phospho (STY)	_PLSLIGS(ph)TLR_	0.01	0.499991	1322
TSDIFGSPVTATSR	HN1L	IPI00909195	0.32086	0.34467	1.0663	Phospho (STY)	_TSDIFGS(ph)PVTATSR_	0	0.999893	125
VHAAPAAPSATALPASPVAR	SH2D3C	IPI00171093	1.1369	1.1696	1.0656	Phospho (STY)	_VHAAPAAPSATALPAS(ph)PVAR_	0.04	1	440
ISTPQTNTVPIKPLISTPPVSSQPK	WAC	IPI00256605	0.86646	0.953	1.0656	Phospho (STY)	_IST(ph)PQTNTVPIKPLISTPPVSSQPK_	0	0.879037	457
GIQLSPGVGSSAGPPGDLEDDEGLK	GIGYF1	IPI00021739	0.86408	1.0463	1.0655	Phospho (STY)	_GIQLS(ph)PGVGSSAGPPGDLEDDEGLK_	0	0.950927	406
VPKPEPIPEPKEPSPEK	SRRM1	IPI00328293	0.8689	1.0043	1.0655	Phospho (STY)	_VPKPEPIPEPKEPS(ph)PEK_	0.02	1	260
TPPRDLPTIPGVTSPSSDEPPMEASQSHLR	EIF4EBP1	IPI00002569	0.64103	0.58698	1.0655	Oxidation (M),Phospho (STY)	_TPPRDLPT(ph)IPGVTSPSSDEPPM(ox)EASQSHLR_	0.03	0.604924	77
TEGTAHSSNTSDVDFTGASSAK	MTF2	IPI00291983	0.946	0.94785	1.0654	Phospho (STY)	_TEGTAHSSNT(ph)SDVDFTGASSAK_	0.01	0.348132	452
SEAEDEDDEDYVPYVPLR	DDX41	IPI00007208	0.86297	0.89984	1.0646	Phospho (STY)	_S(ph)EAEDEDDEDYVPYVPLR_	0	1	23
SEPSLEPESFRSPTFGK	ZDHHC5	IPI00328272	1.0732	1.1825	1.0642	Phospho (STY)	_SEPSLEPES(ph)FRSPTFGK_	0	0.458611	406
ISYTPPESPVPSYASSTPLHVPVPR	ETV6	IPI00013159	1.1433	1.1025	1.064	2 Phospho (STY)	_ISYT(ph)PPES(ph)PVPSYASSTPLHVPVPR_	0	0.993427	22
STSAPQMSPGSSDNQSSSPQPAQQK	UBAP2L	IPI00514856	1.1587	0.77421	1.0639	Oxidation (M),2 Phospho (STY)	_STSAPQM(ox)SPGS(ph)SDNQSSS(ph)PQPAQQK_	0	0.430152	470
IGELGAPEVWGLSPK	NKAP	IPI00296934	0.87822	0.98369	1.0637	Phospho (STY)	_IGELGAPEVWGLS(ph)PK_	0	1	149
GNFNSTVNNTVTVR	DOCK10	IPI00333770	1.2219	1.1631	1.0634	Phospho (STY)	_GNFNST(ph)VNNTVTVR_	0	0.935899	196
STPLASPSPSPGR	AHCTF1P1;AHCTF1	IPI00217957	0.85608	1.161	1.0615	Phospho (STY)	_STPLASPS(ph)PSPGR_	0	0.60272	1254
TRPGSFQSLSDALSDTPAK	VIPAR	IPI00941851	1.1472	1.0862	1.0614	Phospho (STY)	_TRPGS(ph)FQSLSDALSDTPAK_	0	0.996862	121
LQLLSPQVDINSPINAK	FRYL	IPI00739940	1.0465	0.97719	1.0613	Phospho (STY)	_LQLLSPQVDINS(ph)PINAK_	0	1	844
SWSASDPFYTNDR	ATP11B	IPI00240793	1.1196	1.4104	1.0611	Phospho (STY)	_SWS(ph)ASDPFYTNDR_	0	0.999952	1154
LGSYSGPTSVSR	PANK2	IPI00171176	1.25	1.019	1.0609	Phospho (STY)	_LGS(ph)YSGPTSVSR_	0	0.999993	189
PFSAPKPQTSPSPK	CAP1	IPI00008274	0.9595	0.90855	1.0606	2 Phospho (STY)	_PFSAPKPQT(ph)SPS(ph)PK_	0	0.535882	307
EGSEFSFSDGEVAEK	RIOK2	IPI00306406	0.95522	0.94889	1.0598	Phospho (STY)	_EGSEFSFS(ph)DGEVAEK_	0	0.999726	337
ISSKSPGHMVILDQTK	SLTM	IPI00792743	1.0124	0.92596	1.0597	Oxidation (M),2 Phospho (STY)	_ISS(ph)KS(ph)PGHM(ox)VILDQTK_	0	0.89213	551
RESWISDIR	CORO7;CORO7-PAM16	IPI00027996	0.97557	0.91062	1.0596	Phospho (STY)	_RES(ph)WISDIR_	0.02	0.998748	21
AAAVAAPLAAGGEEAAATTSVPGSPGLPGRR	LRCH4	IPI00000173	0.90365	1.0457	1.0594	2 Phospho (STY)	_AAAVAAPLAAGGEEAAATTS(ph)VPGS(ph)PGLPGRR_	0.02	0.583096	21
HVTLPSSPR	UBR4	IPI00746934	1.0008	1.0203	1.0591	Phospho (STY)	_HVTLPS(ph)SPR_	0	0.499972	2718
VTNDISPESSPGVGR	PCM1	IPI00006213	1.0486	1.3771	1.0586	2 Phospho (STY)	_VTNDIS(ph)PES(ph)SPGVGR_	0	0.999988	65
SLGSTEGESESRPGK	RGS14	IPI00855879	0.68698	0.71522	1.0583	Phospho (STY)	_S(ph)LGSTEGESESRPGK_	0	0.999894	288
KVTGTEGSSSTLVDYTSTSSTGGSPVR	RBBP6	IPI00337315	1.2359	1.3538	1.0581	Phospho (STY)	_KVTGTEGSSSTLVDYTSTSSTGGS(ph)PVR_	0	0.999216	1277
LLSSSLTADCSLR	NAA30	IPI00219068	0.97466	0.99037	1.0581	Phospho (STY)	_LLSSS(ph)LTADCSLR_	0	0.803303	190
HSPTGPPGFPR	RBM10	IPI00375731	0.70567	0.93665	1.0581	Phospho (STY)	_HS(ph)PTGPPGFPR_	0.01	0.985143	154
RLSAPLPSSCGDPEK	RNF31	IPI00094740	0.88702	0.92327	1.0581	Phospho (STY)	_RLS(ph)APLPSSCGDPEK_	0.01	0.999986	466
DLLVSSGSNNSLPCGSPK	PRR14L	IPI00643747	0.98106	1.0436	1.058	Phospho (STY)	_DLLVSSGSNNSLPCGS(ph)PK_	0	1	1029
TLNMTTSPEEK	GMPS	IPI00029079	0.70578	0.78152	1.0572	Oxidation (M),Phospho (STY)	_TLNM(ox)TT(ph)SPEEK_	0.01	0.498749	331
AHTPTPGIYMGR	TRA2A	IPI00013891	0.86502	1.0565	1.057	Oxidation (M),Phospho (STY)	_AHT(ph)PTPGIYM(ox)GR_	0	0.995362	202
MLQALSPK	PCYT1B	IPI00001562	0.9601	1.1105	1.0569	Oxidation (M),Phospho (STY)	_M(ox)LQALS(ph)PK_	0	1	315
ENSPAAFPDR	CTDP1	IPI00410256	0.75328	0.85822	1.0568	Phospho (STY)	_ENS(ph)PAAFPDR_	0.01	1	740
YSPTSPTYSPTSPVYTPTSPK	POLR2A	IPI00031627	0.98779	1.0208	1.0565	Phospho (STY)	_YSPTS(ph)PTYSPTSPVYTPTSPK_	0	0.977429	1892
YSVDIPLDK	RPL27	IPI00219155	1.0626	0.96785	1.0565	Phospho (STY)	_YS(ph)VDIPLDK_	0.02	0.998405	86
VGAPTIPDSCLPLGMSQEDNQLK	CLP1	IPI00024381	1.7256	1.8445	1.0564	Oxidation (M),Phospho (STY)	_VGAPTIPDSCLPLGM(ox)S(ph)QEDNQLK_	0.03	0.999446	344
DSAPSTPTSPTEFLTPGLR	SACS	IPI00795015	1.6145	1.6458	1.0564	Phospho (STY)	_DSAPSTPTS(ph)PTEFLTPGLR_	0	0.813347	4264
PLSTLPR	CCHCR1	IPI00792279	1.1047	1.0989	1.0564	Phospho (STY)	_PLS(ph)TLPR_	0.01	0.5	111
PLTSPLR	PRRC2A	IPI00010700	1.1047	1.0989	1.0564	Phospho (STY)	_PLTS(ph)PLR_	0	0.998543	808
FNFESFPESPGEK	TRAPPC9	IPI00181881	0.82282	0.96696	1.0564	Phospho (STY)	_FNFESFPES(ph)PGEK_	0	1	1051
LQSEPESIR	CLTA	IPI00945566	1.3251	1.5763	1.0561	Phospho (STY)	_LQS(ph)EPESIR_	0.02	0.998949	105
TLDQSPELR	MTOR	IPI00031410	1.3251	1.5763	1.0561	Phospho (STY)	_T(ph)LDQSPELR_	0.01	0.991684	1162
TSNLPEELR	TRAF3IP2	IPI00013883	1.3251	1.5763	1.0561	Phospho (STY)	_T(ph)SNLPEELR_	0.04	0.798177	402
HMIGLQSSSTLGTLNKSSSTPFPFR	C10orf88	IPI00783299	1.088	1	1.0558	5 Phospho (STY)	_HMIGLQS(ph)S(ph)STLGT(ph)LNKS(ph)SS(ph)TPFPFR_	0.06	0.890583	248
AFLAELEQNSPK	MACF1	IPI00256861	1.296	1.3749	1.0552	Phospho (STY)	_AFLAELEQNS(ph)PK_	0	1	2454
DLVQPDKPASPK	ZC3H14	IPI00397376	0.99573	0.9687	1.055	Phospho (STY)	_DLVQPDKPAS(ph)PK_	0	1	515
QICLVMLETLSQSPQGR	PCBP1	IPI00016610	0.98449	1.0147	1.0548	Oxidation (M),Phospho (STY)	_QICLVM(ox)LETLSQS(ph)PQGR_	0	1	173
SLGNILQAKPTSSPAK	TCOF1	IPI00815713	1.1145	1.2358	1.0547	Phospho (STY)	_SLGNILQAKPTSS(ph)PAK_	0	0.778774	583
KETPPPLVPPAAR	WDR77	IPI00012202	0.75696	0.87403	1.0547	Phospho (STY)	_KET(ph)PPPLVPPAAR_	0	1	5
AVPMAPAPASPGSSNDSSAR	MAP1S	IPI00296485	1.0248	1.056	1.0545	Oxidation (M),Phospho (STY)	_AVPM(ox)APAPAS(ph)PGSSNDSSAR_	0	0.581818	759
DSGPLPTPPGVSLLGEPPK	RAVER1	IPI00217661	0.40218	0.51917	1.0536	Phospho (STY)	_DSGPLPT(ph)PPGVSLLGEPPK_	0	0.999991	505
EKFPEFCSSPSPPVEVK	INTS3	IPI00792312	1.0042	0.95339	1.0533	Phospho (STY)	_EKFPEFCSSPS(ph)PPVEVK_	0	1	502
CSATPSAQVKPIVSASPPSR	RBM33	IPI00852584	1.6455	1.8074	1.0531	Phospho (STY)	_CSATPSAQVKPIVS(ph)ASPPSR_	0.08	0.776217	739
PQQVCMGVMTVLSDIIR	PLB1	IPI00397878	1.5052	1.6279	1.053	2 Oxidation (M),2 Phospho (STY)	_PQQVCM(ox)GVM(ox)T(ph)VLS(ph)DIIR_	0.05	1	108
ASSFADMMGILK	FAM54B	IPI00071826	1.0314	1.0801	1.053	2 Oxidation (M),Phospho (STY)	_ASS(ph)FADM(ox)M(ox)GILK_	0	0.807755	271
DSSLCVSGETLAAGTSSPK	TMF1	IPI00010586	0.4838	0.51546	1.053	Phospho (STY)	_DSSLCVSGETLAAGTSS(ph)PK_	0	0.784563	170
YSPTSPTYSPTTPK	POLR2A	IPI00031627	0.99697	1.0724	1.0528	2 Phospho (STY)	_YSPTS(ph)PTYSPT(ph)TPK_	0	0.99853	1878
KPATPAEDDEDDDIDLFGSDNEEEDKEAAQLR	EEF1D	IPI00642971	0.76676	0.79106	1.0528	Phospho (STY)	_KPATPAEDDEDDDIDLFGS(ph)DNEEEDKEAAQLR_	0	1	528
SSSLKSAQGTGFELGQLQSIR	ZDHHC5	IPI00328272	1.1026	1.1612	1.0526	2 Phospho (STY)	_S(ph)S(ph)SLKSAQGTGFELGQLQSIR_	0	0.600876	427
SCTPSPDQISHR	ZC3HAV1	IPI00410067	1.0165	1.0563	1.0525	Phospho (STY)	_SCT(ph)PSPDQISHR_	0.04	0.741441	273
ERFSPPR	SRRT	IPI00375144	0.93482	1.0402	1.0523	Phospho (STY)	_ERFS(ph)PPR_	0.01	1	67
NALPPVLTTVNGQSPPEHSAPAK	LARP1	IPI00185919	0.9448	1	1.0522	Phospho (STY)	_NALPPVLTTVNGQS(ph)PPEHSAPAK_	0.01	0.988003	143
SASFAFEFPK	SGK223	IPI00739386	0.96748	0.96068	1.0522	Phospho (STY)	_SAS(ph)FAFEFPK_	0	0.994899	696
STPQPPSGKTTPNSGDVQVTEDAVR	GTF2F1	IPI00017450	0.86701	0.94434	1.052	2 Phospho (STY)	_STPQPPS(ph)GKTT(ph)PNSGDVQVTEDAVR_	0	0.998386	442
DKFSPFPVQDRPESSLVFK	SRRM2	IPI00782992	0.84152	0.8804	1.0518	Phospho (STY)	_DKFS(ph)PFPVQDRPESSLVFK_	0	1	1188
GLLYDSDEEDEERPAR	MCM2	IPI00922181	0.92881	0.99545	1.0513	Phospho (STY)	_GLLYDS(ph)DEEDEERPAR_	0	1	120
VGGSDEEASGIPSR	PPAN;PPAN-P2RY11	IPI00641364	0.89806	0.97716	1.0511	Phospho (STY)	_VGGS(ph)DEEASGIPSR_	0	1	359
SGSSSPDSEITELKFPSINHD	CTPS	IPI00290142	1.0602	1.1004	1.051	Phospho (STY)	_SGSS(ph)SPDSEITELKFPSINHD_	0	0.482627	574
NIIGSSPVADFSAIK	EPS15	IPI00292134	1.0444	1.1524	1.0507	Phospho (STY)	_NIIGSS(ph)PVADFSAIK_	0	0.993122	324
STSPIIGSPPVR	PATL1	IPI00885108	1.0645	1.0903	1.0506	Phospho (STY)	_STS(ph)PIIGSPPVR_	0	0.999319	179
TDLQGSASPSKVEGVHTPR	PACS1	IPI00456262	1.0405	0.97744	1.0506	Phospho (STY)	_TDLQGS(ph)ASPSKVEGVHTPR_	0	0.557755	493
LDQPVSAPPSPR	CCDC6	IPI00000634	0.89054	1.0189	1.0502	2 Phospho (STY)	_LDQPVS(ph)APPS(ph)PR_	0	1	240
SPGNVNNTIVVPLLEDGR	KLF12	IPI00027024	1.4156	1.6023	1.0498	Phospho (STY)	_S(ph)PGNVNNTIVVPLLEDGR_	0	1	202
SGIDITDFQAK	NUP153	IPI00292059	0.50835	0.55833	1.0498	Phospho (STY)	_S(ph)GIDITDFQAK_	0.01	1	343
TPSPLVLEGTIEQSSPPLSPTTK	LOC100133284;LSP1	IPI00554652	0.80745	0.88519	1.0497	2 Phospho (STY)	_T(ph)PSPLVLEGTIEQSSPPLS(ph)PTTK_	0	0.450414	323
LQDSSDPDTGSEEEGSSRLSPPHSPR	ARHGEF2	IPI00472160	1.1463	1.1754	1.0494	2 Phospho (STY)	_LQDSS(ph)DPDTGSEEEGSSRLS(ph)PPHSPR_	0.02	0.82323	1035
FVSEDDRNSFTLK	HSPA4	IPI00002966	1.1002	1.1021	1.0492	Phospho (STY)	_FVSEDDRNSFT(ph)LK_	0.04	0.616485	649
VVSSEGGRPSVDLSFQPSQPLSK	TSC2	IPI00028493	0.81904	0.86568	1.0491	Phospho (STY)	_VVSSEGGRPS(ph)VDLSFQPSQPLSK_	0	0.987049	1371
VTSPTTYVLDEDEPR	AGTPBP1	IPI00418530	1.1254	1.1652	1.0487	Phospho (STY)	_VT(ph)SPTTYVLDEDEPR_	0.01	0.906875	1179
ISMQDVDLSLGSPK	AHNAK	IPI00021812	0.88203	0.91741	1.0479	Oxidation (M),Phospho (STY)	_ISM(ox)QDVDLSLGS(ph)PK_	0.03	0.999681	511
EDSDEVHLEELSLSK	LOC100133284;LSP1	IPI00554652	0.6992	0.73362	1.0478	Phospho (STY)	_EDSDEVHLEELSLS(ph)K_	0	0.999549	269
TVSQQSFDGVSLDSSGPEDR	UHRF1BP1	IPI00465273	1.1226	1.1606	1.0471	2 Phospho (STY)	_T(ph)VS(ph)QQSFDGVSLDSSGPEDR_	0.02	0.533932	1103
RSYDVPPPPMEPDHPFYSNISK	PGAM4;PGAM1	IPI00453476	1.0404	1.0114	1.0471	Oxidation (M),Phospho (STY)	_RS(ph)YDVPPPPM(ox)EPDHPFYSNISK_	0	0.99934	118
GAFKAFTGEGQK	NSFL1C	IPI00397571	0.94796	1.0843	1.0463	Phospho (STY)	_GAFKAFT(ph)GEGQK_	0.02	1	256
FAQSAPGSPLSSQPVLITVQR	FOXK2	IPI00006029	0.94353	0.98866	1.0456	Phospho (STY)	_FAQSAPGS(ph)PLSSQPVLITVQR_	0	0.999493	428
DNTFFRESPVGR	PPHLN1	IPI00410039	0.81813	0.9949	1.0454	Phospho (STY)	_DNTFFRES(ph)PVGR_	0	0.999999	133
GPGSPPRTPPAPGPPSFEEQLR	ANKRD13D	IPI00784159	0.96726	1.0841	1.0451	2 Phospho (STY)	_GPGS(ph)PPRT(ph)PPAPGPPSFEEQLR_	0	1	552
AILGSYDSELTPAEYSPQLTR	MAD1L1	IPI00873518	0.94513	1.0411	1.0451	Phospho (STY)	_AILGSYDSELTPAEYS(ph)PQLTR_	0	0.999681	428
RPSFSSTPVISPAPNSTPANSNTNSNSSLITSQDAVER	SBNO1	IPI00023649	1.228	1.3022	1.045	Phospho (STY)	_RPSFSST(ph)PVISPAPNSTPANSNTNSNSSLITSQDAVER_	0.05	0.23253	819
AQSLIDLGSSSSTSSTASLSGNSPK	ITSN2	IPI00414027	1.3201	1.3625	1.0447	Phospho (STY)	_AQSLIDLGSSSS(ph)TSSTASLSGNSPK_	0	0.512816	219
SDSPEIPFQAAAGPSDGLDASSPGNSFVGLR	TP53BP1	IPI00742743	1.1088	1.1229	1.0447	Phospho (STY)	_S(ph)DSPEIPFQAAAGPSDGLDASSPGNSFVGLR_	0	0.5	1465
TALISLVDLIHFLSTMSMK	NKAIN4	IPI00607701	1.3517	1.649	1.0442	2 Oxidation (M),2 Phospho (STY)	_T(ph)ALIS(ph)LVDLIHFLSTM(ox)SM(ox)K_	0.05	0.999362	139
DLFDYSPPLHK	BCLAF1	IPI00006079	0.90121	0.95769	1.0441	Phospho (STY)	_DLFDYS(ph)PPLHK_	0	1	512
DVTNFTVGGFAPMSPR	SUPT5H	IPI00298058	0.99933	1.1125	1.0436	Oxidation (M),Phospho (STY)	_DVTNFTVGGFAPM(ox)S(ph)PR_	0	1	666
AEAPAGPALGLPSPEAESGVDR	C17orf85	IPI00782974	1.079	1.0663	1.0434	Phospho (STY)	_AEAPAGPALGLPSPEAES(ph)GVDR_	0	0.879553	30
DVLDIEQFSTVK	GRK6;GRK5	IPI00414058	1.0514	1.0588	1.0434	Phospho (STY)	_DVLDIEQFS(ph)TVK_	0	0.964559	484
SQSMDIDGVSCEK	UBE4B	IPI00005715	1.2814	1.3974	1.0427	Oxidation (M),Phospho (STY)	_S(ph)QSM(ox)DIDGVSCEK_	0	0.923627	103
MVSQSTVR	KIAA0226L	IPI00878675	0.97702	1.5994	1.0426	Oxidation (M),Phospho (STY)	_M(ox)VSQS(ph)TVR_	0.05	0.448744	6
DSAPSTPTSPTEFLTPGLR	SACS	IPI00795015	1.0302	1.0363	1.0424	Phospho (STY)	_DSAPSTPT(ph)SPTEFLTPGLR_	0.01	0.332902	4263
ATNESEDEIPQLVPIGK	RSL1D1	IPI00008708	0.92504	0.98604	1.0424	Phospho (STY)	_AT(ph)NESEDEIPQLVPIGK_	0	0.5	358
SSSSPELQTLQDILGDPGDK	TSC2	IPI00028493	0.94344	0.84711	1.0424	Phospho (STY)	_S(ph)SSSPELQTLQDILGDPGDK_	0	0.332645	1385
IPVEGPLSPSR	BCL9	IPI00160290	1.1133	1.0458	1.042	Phospho (STY)	_IPVEGPLS(ph)PSR_	0	0.998364	687
VSGSFPEDSSK	STX7	IPI00289876	1.0022	1.0915	1.0413	Phospho (STY)	_VS(ph)GSFPEDSSK_	0.01	0.99781	129
LGSSGLGSASSIQAAVR	HUWE1	IPI00179298	0.85302	0.95926	1.0413	Phospho (STY)	_LGS(ph)SGLGSASSIQAAVR_	0	0.993722	3754
IEEVLSPEGSPSKSPSK	ADD3	IPI00004408	0.93534	1.0419	1.0411	3 Phospho (STY)	_IEEVLS(ph)PEGS(ph)PSKS(ph)PSK_	0	1	673
SPQLSLSPRPASPK	WIZ	IPI00295502	0.97221	0.88814	1.0411	2 Phospho (STY)	_SPQLSLS(ph)PRPAS(ph)PK_	0	0.998848	1012
LSPEPWTPETGLVTDAFK	ACSL4;ACSL3	IPI00031397	1.3135	1.3713	1.0408	Phospho (STY)	_LSPEPWT(ph)PETGLVTDAFK_	0	0.999683	688
INEELESQYQQSMDSK	C11orf58	IPI00003419	0.5305	0.57745	1.0408	Oxidation (M),Phospho (STY)	_INEELESQYQQS(ph)M(ox)DSK_	0	0.996412	87
LPSSPVYEDAASFK	CTTN	IPI00746806	1.3392	1.2554	1.0407	Phospho (STY)	_LPS(ph)SPVYEDAASFK_	0	0.499989	380
QESTVSFNPYEPELAPWAADK	SYK	IPI00018597	0.75115	0.78577	1.0405	Phospho (STY)	_QESTVSFNPY(ph)EPELAPWAADK_	0.03	0.992569	323
ISNLSPEEEQGLWK	FAM76B	IPI00552849	0.91048	0.96232	1.0397	Phospho (STY)	_ISNLS(ph)PEEEQGLWK_	0	1	193
VTSPTTYVLDEDEPR	AGTPBP1	IPI00418530	1.2753	1.3088	1.0395	Phospho (STY)	_VTS(ph)PTTYVLDEDEPR_	0.03	0.801922	1180
KPLSLAGDEETECQSSPK	TRPT1	IPI00930269	0.94173	0.98956	1.0394	Phospho (STY)	_KPLSLAGDEETECQSS(ph)PK_	0	0.97846	242
GGAAGGALPTSPGPALGAK		IPI00847504	0.88138	0.94063	1.0394	Phospho (STY)	_GGAAGGALPTS(ph)PGPALGAK_	0	0.989956	17
ELSDQATASPIVAR	WDR44	IPI00444371	0.80618	0.93194	1.0393	Phospho (STY)	_ELSDQATAS(ph)PIVAR_	0	0.992106	96
ASESSSEEKDDYEIFVK	SON	IPI00218624	1.2054	1.0634	1.039	2 Phospho (STY)	_ASES(ph)S(ph)SEEKDDYEIFVK_	0	0.890577	1822
GLMAGGRPEGQYSEDEDTDTDEYK	RIC8A	IPI00100106	1.1757	0.97679	1.0374	Oxidation (M),2 Phospho (STY)	_GLM(ox)AGGRPEGQYS(ph)EDEDT(ph)DTDEYK_	0	0.993362	442
LVGIISSR	IMPDH2	IPI00291510	0.99393	1.1258	1.0373	Phospho (STY)	_LVGIIS(ph)SR_	0.01	0.816129	159
LVGIVTSR	IMPDH1	IPI00375527	0.99393	1.1258	1.0373	Phospho (STY)	_LVGIVT(ph)SR_	0.01	0.5	245
VTFLIGDSMSPDSDTELR	FNIP1	IPI00386797	0.9956	1.1133	1.0372	Oxidation (M),Phospho (STY)	_VTFLIGDSM(ox)S(ph)PDSDTELR_	0	0.991436	760
SLSPVAAPPLREPR	RBM15B	IPI00175136	1.0966	0.92058	1.0371	2 Phospho (STY)	_S(ph)LS(ph)PVAAPPLREPR_	0.01	1	265
GRLSPVPVPR	RALY	IPI00011268	0.86243	0.95906	1.0368	Phospho (STY)	_GRLS(ph)PVPVPR_	0	1	135
QLSLEGSGLGVEDLK	SYNRG	IPI00444646	1.0547	1.2207	1.0361	Phospho (STY)	_QLS(ph)LEGSGLGVEDLK_	0	1	886
ISSLLEEQFQQGK	RPS8;SNORD55	IPI00216587	1.032	1.0753	1.0356	Phospho (STY)	_ISS(ph)LLEEQFQQGK_	0	0.817565	160
AMVSPFHSPPSTPSSPGVR	RCSD1	IPI00017659	1.1357	1.1746	1.0353	Oxidation (M),3 Phospho (STY)	_AM(ox)VS(ph)PFHS(ph)PPSTPS(ph)SPGVR_	0	0.999976	120
EGSPAPLEPEPGAAQPK	FOXK2	IPI00006029	0.86341	0.99947	1.0353	Phospho (STY)	_EGS(ph)PAPLEPEPGAAQPK_	0	1	398
IVSGSPISTPSPSPLPR	YEATS2	IPI00008200	0.99498	1.1171	1.0351	Phospho (STY)	_IVS(ph)GSPISTPSPSPLPR_	0	0.96177	463
RVSGEPQQSGDGSLSPQAEAIEVAAGESAGR	CLIC6	IPI00394749	0.78842	0.86793	1.0351	Phospho (STY)	_RVS(ph)GEPQQSGDGSLSPQAEAIEVAAGESAGR_	0	0.995549	293
IMPIQHTLSVQSASSTVK	MAP7D3	IPI00847637	0.89085	0.92463	1.0346	3 Phospho (STY)	_IMPIQHT(ph)LS(ph)VQSASS(ph)TVK_	0.04	0.998021	548
ISDVHFSVKPSASASSPK	CBX6	IPI00784147	0.76918	0.8655	1.034	Phospho (STY)	_ISDVHFSVKPSAS(ph)ASSPK_	0.01	0.678069	104
VPSPPPPAEMSSGPVAESWCYTQIK	SPOP	IPI00013978	0.65074	0.70598	1.034	Oxidation (M),Phospho (STY)	_VPS(ph)PPPPAEM(ox)SSGPVAESWCYTQIK_	0	0.999907	6
SPVSTRPLPSASQK	LSM14A	IPI00410590	1.1249	1.109	1.0339	Phospho (STY)	_S(ph)PVSTRPLPSASQK_	0.01	0.999953	216
LILTDSGSAPTFCSDDEDVAPLSAK	FAM193A	IPI00607859	1.0207	1.0085	1.0337	Phospho (STY)	_LILTDSGSAPTFCS(ph)DDEDVAPLSAK_	0	0.998845	293
NGLPGSRPGSPER	KAT5	IPI00394657	1.2411	1.2271	1.0336	2 Phospho (STY)	_NGLPGS(ph)RPGS(ph)PER_	0.01	1	119
ANSKSEGSPVLPHEPAK	TNIK	IPI00145805	1.0168	1.1584	1.0336	2 Phospho (STY)	_ANS(ph)KSEGS(ph)PVLPHEPAK_	0	0.999399	764
TPSTPVACSTPAQLK	ATAD2	IPI00170548	0.87048	0.88885	1.0336	Phospho (STY)	_TPST(ph)PVACSTPAQLK_	0	0.78133	1152
SSPAAFINPPIGTVTPALK	POLDIP3	IPI00440688	0.88932	0.92341	1.0335	Phospho (STY)	_S(ph)SPAAFINPPIGTVTPALK_	0	0.5	126
ELSPAALEK	SURF6	IPI00026606	0.87626	0.91724	1.0333	Phospho (STY)	_ELS(ph)PAALEK_	0.01	1	138
SSSSVTTSETQPCTPSSSDYSDLQR	VASP	IPI00301058	0.6132	0.60207	1.0333	Phospho (STY)	_S(ph)SSSVTTSETQPCTPSSSDYSDLQR_	0	0.327839	324
GAEAFGDSEEDGEDVFEVEK	MPHOSPH8	IPI00885104	1.2545	1.0234	1.033	Phospho (STY)	_GAEAFGDS(ph)EEDGEDVFEVEK_	0	1	51
NSPNSGQSSALATLTVEQLSSR	GLCCI1	IPI00021595	0.42906	0.43759	1.033	Phospho (STY)	_NS(ph)PNSGQSSALATLTVEQLSSR_	0.01	0.24957	480
ELPTVTTNVQNSQDK	RAD51AP1	IPI00093253	6.8278	6.9671	1.0329	Phospho (STY)	_ELPTVTTNVQNS(ph)QDK_	0	1	120
PSSGNIPSSPTASGGGSPTSPR	BIN2	IPI00550792	0.98364	1.1256	1.0326	2 Phospho (STY)	_PSS(ph)GNIPSSPTAS(ph)GGGSPTSPR_	0	0.522001	440
VLSPPKLNEVSSDANR	RANBP3	IPI00026337	0.96227	0.94493	1.0319	Phospho (STY)	_VLS(ph)PPKLNEVSSDANR_	0	1	333
ALSSAVQASPTSPGGSPSSPSSGQR	MLL	IPI00009286	1.2224	1.038	1.0318	Phospho (STY)	_ALSSAVQASPTSPGGSPS(ph)SPSSGQR_	0	0.768408	3517
NAPAAVDEGSISPR	BIVM-ERCC5;ERCC5	IPI00477535	0.97073	1.0697	1.0316	Phospho (STY)	_NAPAAVDEGSIS(ph)PR_	0	0.999173	384
AGMSSNQSISSPVLDAVPR	SRRM2	IPI00782992	1.0279	1.0727	1.0314	Oxidation (M),Phospho (STY)	_AGM(ox)SSNQSISS(ph)PVLDAVPR_	0	0.997247	1404
QGLAETASPVAVSLR	PCM1	IPI00006213	0.74666	0.74242	1.0311	Phospho (STY)	_QGLAETAS(ph)PVAVSLR_	0	0.998443	861
HQTLEVSLSRDSPLK	NFATC2IP	IPI00171475	0.7989	0.83592	1.031	Phospho (STY)	_HQTLEVSLSRDS(ph)PLK_	0.01	0.963372	369
LSGLSFK	MARCKSL1	IPI00641181	0.92606	0.94276	1.0309	Phospho (STY)	_LSGLS(ph)FK_	0	1	104
LSGSFLK	PDYN	IPI00000832	0.92606	0.94276	1.0309	Phospho (STY)	_LSGS(ph)FLK_	0.05	0.999994	101
SSTPPGESYFGVSSLQLK	SRRM2	IPI00782992	0.92448	0.92591	1.0308	Phospho (STY)	_S(ph)STPPGESYFGVSSLQLK_	0	0.333333	1041
GRLTPSPDIIVLSDNEASSPR	GATAD2B	IPI00103554	0.97553	1.0515	1.0306	3 Phospho (STY)	_GRLT(ph)PS(ph)PDIIVLSDNEASS(ph)PR_	0	1	122
SLDGLSEACGGAGSSGSAESGAGGGR	C17orf59	IPI00783208	1.3594	1.2168	1.0296	Phospho (STY)	_S(ph)LDGLSEACGGAGSSGSAESGAGGGR_	0	0.999309	168
QVSITGFFQR	POLD3	IPI00394926	1.9943	2.2295	1.0294	Phospho (STY)	_QVS(ph)ITGFFQR_	0.01	0.999999	458
QSATEIPLPMLPLADTEK	2021-09-01	IPI00790521	1.4914	1.2372	1.0292	Oxidation (M),Phospho (STY)	_QSAT(ph)EIPLPM(ox)LPLADTEK_	0	0.969918	322
YRSPEPDPYLSYR	CLK3	IPI00847415	0.92098	1.1202	1.0292	Phospho (STY)	_YRS(ph)PEPDPYLSYR_	0	0.999987	157
SQSFAGVLGSHER	FAM65A	IPI00641076	0.86825	0.90306	1.0291	Phospho (STY)	_SQS(ph)FAGVLGSHER_	0	0.998852	42
SSSFSSWDDSSDSYWK	ARFGAP3	IPI00879742	1.6677	1.8019	1.0286	Phospho (STY)	_SSSFSS(ph)WDDSSDSYWK_	0	0.592184	298
SISTSGPLDKEDTGR	DENND4A	IPI00921122	1.0643	1.2522	1.0283	Phospho (STY)	_SIS(ph)TSGPLDKEDTGR_	0.01	0.98437	1633
FQSQADQDQQASGLQSPPSR	CTTNBP2NL	IPI00514311	0.89354	1.0173	1.0274	Phospho (STY)	_FQSQADQDQQASGLQS(ph)PPSR_	0.03	0.905281	481
SPSEESAPTTSPESVSGSVPSSGSSGR	RAD23A	IPI00008219	0.86406	0.87644	1.0274	Phospho (STY)	_SPSEESAPTTSPESVSGS(ph)VPSSGSSGR_	0.03	0.261131	140
RPILQLSPPGPR	FNBP4	IPI00170778	1.1005	1.1701	1.027	Phospho (STY)	_RPILQLS(ph)PPGPR_	0	1	18
EALGLGPPAAQLTPPPAPVGLR	RAVER1	IPI00217661	0.91514	1.045	1.0267	Phospho (STY)	_EALGLGPPAAQLT(ph)PPPAPVGLR_	0	1	480
NMTVEQLLTGSPTSPTVEPEKPTR	UBE2O	IPI00783378	1.602	1.5536	1.0266	Oxidation (M),Phospho (STY)	_NM(ox)TVEQLLTGSPTS(ph)PTVEPEKPTR_	0	0.734877	839
IGNFSTDIK	LCP1	IPI00010471	0.88682	0.96121	1.026	Phospho (STY)	_IGNFS(ph)TDIK_	0	0.847061	290
SLPAFPTSSLLTQSQK	LYST	IPI00796450	1.059	1.1207	1.0253	Phospho (STY)	_S(ph)LPAFPTSSLLTQSQK_	0	1	2105
VNDAEPGSPEAPQGK	DDX51	IPI00217541	0.97029	0.94857	1.0248	Phospho (STY)	_VNDAEPGS(ph)PEAPQGK_	0	1	83
APVHFVEPLSPTGVAGHR	CAMSAP1	IPI00884928	1.101	1.1965	1.0247	Phospho (STY)	_APVHFVEPLSPT(ph)GVAGHR_	0	0.559415	1093
TGSNISGASSDISLDEQYK	OSBP	IPI00024971	0.99624	1.0846	1.0247	2 Phospho (STY)	_TGS(ph)NIS(ph)GASSDISLDEQYK_	0	0.734232	379
GLNPDGTPALSTLGGFSPASKPSSPR	CCNL1	IPI00654682	0.93538	1.0296	1.0246	3 Phospho (STY)	_GLNPDGTPALSTLGGFS(ph)PAS(ph)KPSS(ph)PR_	0	0.965217	338
ASAVSELSPR	THRAP3	IPI00104050	0.92281	1.0204	1.0245	Phospho (STY)	_ASAVSELS(ph)PR_	0	0.999968	243
EYAENIGDGRSPEFR	CTNNBL1	IPI00844214	1.026	1.1057	1.0243	Phospho (STY)	_EYAENIGDGRS(ph)PEFR_	0.06	1	545
TSDNPDFNYTSFDSFAWAFLSLFR	SCN10A	IPI00872541	0.97107	1.0243	1.0241	2 Phospho (STY)	_TSDNPDFNY(ph)TS(ph)FDSFAWAFLSLFR_	0.06	0.590362	339
SRSFDYNYR	LOC100505793;SRSF10	IPI00074587	0.98504	1.04	1.0238	2 Phospho (STY)	_S(ph)RS(ph)FDYNYR_	0	1	131
EYIPGQPPLSQSSDSSPTR	EPRS	IPI00013452	0.94943	0.8663	1.0235	Phospho (STY)	_EYIPGQPPLS(ph)QSSDSSPTR_	0.03	0.313226	880
SEPSLEPESFRSPTFGK	ZDHHC5	IPI00328272	0.99279	1.0517	1.0232	Phospho (STY)	_SEPSLEPESFRS(ph)PTFGK_	0	0.901984	409
SLELSSLAGPGEDPLSADSLGKPTR	MTMR3	IPI00185018	1.0784	1.0074	1.0231	Phospho (STY)	_S(ph)LELSSLAGPGEDPLSADSLGKPTR_	0	0.999999	647
TLTPPLR	ZC3H13	IPI00329547	0.87168	0.92561	1.0229	Phospho (STY)	_TLT(ph)PPLR_	0.03	0.99998	364
VVVSPTKK	NCL	IPI00604620	1.1492	1.1064	1.0228	Phospho (STY)	_VVVS(ph)PTKK_	0	0.996783	67
FSLVGIGGQDLNEGNR	LCP1	IPI00010471	0.99108	1.159	1.0224	Phospho (STY)	_FS(ph)LVGIGGQDLNEGNR_	0	1	474
VGVEASEETPQTSSSSARPGTPSDHQSQEASQFER	GIGYF2	IPI00647635	0.98756	1.0449	1.0223	Phospho (STY)	_VGVEASEETPQT(ph)SSSSARPGTPSDHQSQEASQFER_	0.05	0.151461	395
QDAPPWGSGVELTHLGSPSAQR	PSD4	IPI00304670	0.85237	0.94615	1.0221	Phospho (STY)	_QDAPPWGSGVELT(ph)HLGSPSAQR_	0	0.792607	114
LLPEPGPSDSPGPK	TMC8	IPI00302538	1.087	1.0493	1.022	Phospho (STY)	_LLPEPGPSDS(ph)PGPK_	0	0.999646	658
WSGNEPTDEFSDLPLR	LRCH3	IPI00385649	0.93117	1.0818	1.0218	Phospho (STY)	_WS(ph)GNEPTDEFSDLPLR_	0	1	324
IDGATQSSPAEPK	LRRFIP1	IPI00785113	0.97054	0.97005	1.0218	Phospho (STY)	_IDGATQS(ph)SPAEPK_	0	0.796765	713
NLNNSNLFSPVNR	NUP98	IPI00337397	0.57649	0.63488	1.0215	2 Phospho (STY)	_NLNNS(ph)NLFS(ph)PVNR_	0	1	591
EEPPEPVPSPIIPILPSTAGK	MLL3	IPI00916332	0.94552	1.0352	1.0214	Phospho (STY)	_EEPPEPVPS(ph)PIIPILPSTAGK_	0	1	4091
YLEASYGLGQGSSKPASPVSPSGPK	SH2D3C	IPI00171093	0.98537	1.0571	1.0213	Phospho (STY)	_YLEASYGLGQGSSKPAS(ph)PVSPSGPK_	0	0.997885	343
RYSPSPPPK	SRRM1	IPI00328293	0.99136	0.97539	1.0211	2 Phospho (STY)	_RYS(ph)PS(ph)PPPK_	0	0.999985	617
TPQPGSPSPNTPCLPEAAVSQPGSAVASDWR	TELO2	IPI00016868	1.0013	0.80239	1.0205	Phospho (STY)	_T(ph)PQPGSPSPNTPCLPEAAVSQPGSAVASDWR_	0	0.451897	632
NFDFEGSLSPVIAPK	ANAPC1	IPI00033907	1.0081	1.0497	1.0202	Phospho (STY)	_NFDFEGSLS(ph)PVIAPK_	0	0.949804	688
HTGPNSPDTANDGFVR	HNRNPH1;HNRNPH2	IPI00479191	1.0529	0.97832	1.0202	Phospho (STY)	_HTGPNS(ph)PDTANDGFVR_	0	0.999997	104
IPGGNIYISPLKSPYK	RB1	IPI00302829	1.1234	1.2464	1.0196	Phospho (STY)	_IPGGNIYISPLKS(ph)PYK_	0.04	0.499717	813
SRTPPSAPSQSR	SRRM2	IPI00782992	1.0547	1.0035	1.0195	2 Phospho (STY)	_S(ph)RT(ph)PPSAPSQSR_	0.01	0.982388	2407
MEISAELPQTPQR	UBR1	IPI00217405	0.92497	1.0571	1.0192	Oxidation (M),Phospho (STY)	_M(ox)EISAELPQT(ph)PQR_	0	1	21
AASPESASSTPESLQAR	CENPT	IPI00465368	0.98615	1.1172	1.0191	Phospho (STY)	_AAS(ph)PESASSTPESLQAR_	0	0.999989	397
VGFLSSLLPQSK	WDR91	IPI00879760	0.85655	0.91121	1.0191	Phospho (STY)	_VGFLSSLLPQS(ph)K_	0.01	0.999933	269
YSPTSPTYSPTSPVYTPTSPK	POLR2A	IPI00031627	0.92279	0.88991	1.0188	Phospho (STY)	_YSPTSPTYSPTSPVYTPT(ph)SPK_	0	0.868997	1905
SPTAALNESLVECPK	CEP55	IPI00101532	1.1939	1.2396	1.0187	Phospho (STY)	_S(ph)PTAALNESLVECPK_	0	0.998562	428
VEQATKPSFESGR	RBMX	IPI00304692	0.8407	0.94423	1.0187	Phospho (STY)	_VEQATKPS(ph)FESGR_	0	0.999984	88
LASVPAGGAVAVSAAPGSAAPAAGSAPAAAEEK	RPLP2	IPI00008529	0.90446	0.96908	1.0183	Phospho (STY)	_LASVPAGGAVAVSAAPGS(ph)AAPAAGSAPAAAEEK_	0	0.930306	79
THSFENVSCHLPDSR	DENND4C	IPI00514187	1.1053	1.1716	1.018	Phospho (STY)	_THS(ph)FENVSCHLPDSR_	0	0.979798	336
PGHVSPLQLTNIQVPQQALPTQR	RFX1	IPI00305337	1.1075	1.0396	1.0176	Phospho (STY)	_PGHVS(ph)PLQLTNIQVPQQALPTQR_	0	0.8737	159
NGFPHPEPDCNPSEAASEESNSEIEQEIPVEQK	DDX21	IPI00015953	1.0014	1.0037	1.0174	2 Phospho (STY)	_NGFPHPEPDCNPSEAASEES(ph)NS(ph)EIEQEIPVEQK_	0	0.965333	171
LENVSQLSLDKSPTEK	PARG	IPI00759749	0.84953	0.95515	1.0174	Phospho (STY)	_LENVSQLSLDKS(ph)PTEK_	0	0.999978	137
SPCETISSPSSTLESK	TANC1	IPI00173946	0.94469	1.0287	1.0166	Phospho (STY)	_SPCETISS(ph)PSSTLESK_	0	0.764456	214
VTGTEGSSSTLVDYTSTSSTGGSPVRK	RBBP6	IPI00337315	0.96984	1.0009	1.0166	Phospho (STY)	_VTGTEGSSSTLVDYTSTSS(ph)TGGSPVRK_	0	0.434965	1273
LPDLSPVENK	PRRC2C	IPI00083708	1.1497	1.0726	1.0161	Phospho (STY)	_LPDLS(ph)PVENK_	0	1	2107
SEPAVVSLEYGVAR	MTMR6	IPI00329385	1.8659	2.448	1.016	Phospho (STY)	_SEPAVVS(ph)LEYGVAR_	0	0.984515	611
LRLSPSPTSQR	LMNA	IPI00021405	1.1442	1.1756	1.016	Phospho (STY)	_LRLS(ph)PSPTSQR_	0	0.804539	390
LGSTAPQVLSTSSPAQQAENEAK	NSFL1C	IPI00397571	0.89501	0.95553	1.0155	Phospho (STY)	_LGSTAPQVLSTS(ph)SPAQQAENEAK_	0	0.432307	273
QENCGAQQVPAGPGTSTPPSSPVR	DUS3L	IPI00784107	1.127	1.0311	1.0153	2 Phospho (STY)	_QENCGAQQVPAGPGT(ph)STPPS(ph)SPVR_	0	0.49336	276
RDSFDNCSLGESSK	RIF1	IPI00293845	1.529	1.378	1.0149	Phospho (STY)	_RDS(ph)FDNCSLGESSK_	0	0.999999	1688
RSDSPEIPFQAAAGPSDGLDASSPGNSFVGLR	TP53BP1	IPI00742743	0.88196	0.97349	1.0148	Phospho (STY)	_RSDS(ph)PEIPFQAAAGPSDGLDASSPGNSFVGLR_	0	0.847938	1467
AMVSPFHSPPSTPSSPGVR	RCSD1	IPI00017659	1.3477	1.5154	1.0147	Oxidation (M),3 Phospho (STY)	_AM(ox)VSPFHS(ph)PPS(ph)TPSS(ph)PGVR_	0.01	0.956835	123
IDISPSTFR	THRAP3	IPI00104050	0.98492	0.99657	1.0145	Phospho (STY)	_IDIS(ph)PSTFR_	0	0.999707	682
GSGTASDDEFENLR	HUWE1	IPI00179298	1.0771	1.0298	1.0144	Phospho (STY)	_GSGTAS(ph)DDEFENLR_	0	0.999767	1907
SAAPAPISASCPEPPIGSAVPTSSASIPVTSSVSDPGVGSISPASPK	ATXN2L	IPI00456363	1.1842	1.2075	1.0142	Phospho (STY)	_SAAPAPISASCPEPPIGSAVPTSSASIPVTSSVSDPGVGS(ph)ISPASPK_	0.03	0.303842	491
SSPVCSTAPVETEPK	ATG2B	IPI00152990	0.89512	1.044	1.0141	Phospho (STY)	_S(ph)SPVCSTAPVETEPK_	0	0.499999	394
TPQMPPTTPSSSFFTK	IFI16	IPI00003443	1.1039	1.1701	1.0135	Oxidation (M),Phospho (STY)	_TPQM(ox)PPTT(ph)PSSSFFTK_	0	0.960002	435
SPGLCSDSLEK	ZNF318	IPI00413365	1.0785	0.97463	1.0135	Phospho (STY)	_S(ph)PGLCSDSLEK_	0	1	136
DVDDGSGSPHSPHQLSSK	WNK1	IPI00004472	1.0781	1.1027	1.0132	Phospho (STY)	_DVDDGSGSPHS(ph)PHQLSSK_	0	0.997427	2032
YSPSQNSPIHHIPSR	BCLAF1	IPI00006079	0.93635	0.90339	1.0131	2 Phospho (STY)	_YS(ph)PSQNS(ph)PIHHIPSR_	0.01	0.633813	285
RLSESSALK	WRNIP1	IPI00290314	1.09	1.1542	1.0117	Phospho (STY)	_RLS(ph)ESSALK_	0.01	0.960287	75
DGDSYDPYDFSDTEEEMPQVHTPK	MCM3	IPI00013214	1.0649	0.98198	1.0117	Oxidation (M),2 Phospho (STY)	_DGDSYDPYDFS(ph)DT(ph)EEEM(ox)PQVHTPK_	0	0.899547	758
LFESSENIEDSNNPK	EVI2B	IPI00921805	0.81793	0.89986	1.0117	Phospho (STY)	_LFES(ph)SENIEDSNNPK_	0	0.964682	309
RSSLYGIAK	DENND4C	IPI00514187	1.1224	1.0427	1.0115	Phospho (STY)	_RSS(ph)LYGIAK_	0	0.985304	421
NNRPAFFSPSLK	KIAA0930	IPI00748099	0.94723	0.90574	1.0113	Phospho (STY)	_NNRPAFFS(ph)PSLK_	0	0.999118	375
ESEDSETQPFDTHLEAYGPCLSPPR	MDC1	IPI00552897	0.68006	0.67898	1.0113	2 Phospho (STY)	_ESEDS(ph)ETQPFDTHLEAYGPCLS(ph)PPR_	0	0.85194	763
GTGQSDDSDIWDDTALIK	SMN2;SMN1	IPI00003394	1.0815	1.132	1.0111	2 Phospho (STY)	_GTGQS(ph)DDS(ph)DIWDDTALIK_	0	0.997783	28
PGPQSPGSPLEEER	NCF1C;NCF1B;NCF1	IPI00375156	0.85655	0.93117	1.0111	Phospho (STY)	_PGPQS(ph)PGSPLEEER_	0	1	346
SASPHDVDLCLVSPCEFEHR	MAP1S	IPI00296485	0.97817	1.0493	1.0107	2 Phospho (STY)	_S(ph)AS(ph)PHDVDLCLVSPCEFEHR_	0	1	729
GNDPLTSSPGR	MCM2	IPI00922181	0.89494	0.99331	1.0107	Phospho (STY)	_GNDPLTSS(ph)PGR_	0	0.979827	27
TESVSDKEDKPPLAPSGGTEGPEQPPPPCPSQTGSPPVGLIK	ATXN2L	IPI00456363	0.90712	1.0156	1.0103	Phospho (STY)	_TESVSDKEDKPPLAPSGGTEGPEQPPPPCPSQT(ph)GSPPVGLIK_	0.01	0.46992	634
QGGSQPSSFSPGQSQVTPQDQEK	CSTF2T	IPI00550906	0.85299	0.93389	1.0099	Phospho (STY)	_QGGSQPSSFS(ph)PGQSQVTPQDQEK_	0	0.799433	563
TASTPTPPQTGGGLEPQANGETPQVAVIVRPDDR	EIF4G1	IPI00925413	0.79564	0.80188	1.0099	2 Phospho (STY)	_TASTPT(ph)PPQT(ph)GGGLEPQANGETPQVAVIVRPDDR_	0.02	0.708371	214
LFVGSIPK	HNRNPR;SYNCRIP	IPI00402183	0.94954	1.062	1.0097	Phospho (STY)	_LFVGS(ph)IPK_	0.02	1	249
SLGSASPGPGQPPLSSPTR	ZDHHC5	IPI00328272	0.7648	0.76216	1.0094	Phospho (STY)	_SLGSASPGPGQPPLS(ph)SPTR_	0.01	0.548312	693
SSSPTSSLTQPIEMPTLSSSPTEERPTVGPGQQDNPLLK	KDM3B	IPI00298935	1.0712	1.1459	1.0089	Oxidation (M),2 Phospho (STY)	_SSSPT(ph)SSLTQPIEM(ox)PTLSS(ph)SPTEERPTVGPGQQDNPLLK_	0	0.341397	730
YEAVSPERLELER	MAML1	IPI00006108	0.8899	1.0528	1.0085	Phospho (STY)	_YEAVS(ph)PERLELER_	0.01	0.999989	45
SPPLSPVGTTPVK	C2orf49	IPI00031698	0.70802	0.86428	1.0083	Phospho (STY)	_SPPLSPVGT(ph)TPVK_	0	0.497974	197
VSVPLIAQGNSYPSETTVK	LAMC1	IPI00298281	1.1741	1.115	1.0079	3 Phospho (STY)	_VS(ph)VPLIAQGNS(ph)Y(ph)PSETTVK_	0.05	0.984088	615
NIIHGSDSVESAEK	NME1;NME2;NME1-NME2	IPI00375531	1.2665	1.3349	1.0078	Phospho (STY)	_NIIHGS(ph)DSVESAEK_	0	0.996229	145
AGTPVSELTK	N4BP1	IPI00005667	0.99751	1.0458	1.0078	Phospho (STY)	_AGT(ph)PVSELTK_	0	0.999971	242
PGPNIESGNEDDDASFK	EIF5B	IPI00299254	0.79922	0.75565	1.0076	Phospho (STY)	_PGPNIES(ph)GNEDDDASFK_	0	1	214
TEFLDLDNSPLSPPSPR	NFATC2IP	IPI00171475	0.9441	0.94288	1.0075	Phospho (STY)	_TEFLDLDNSPLSPPS(ph)PR_	0	1	204
TVSLPLSSPNIK	ANKHD1-EIF4EBP3;ANKHD1	IPI00815707	0.8147	0.8584	1.0074	Phospho (STY)	_TVSLPLSS(ph)PNIK_	0	0.813473	1670
YIEIDSDEEPR	SDAD1	IPI00018240	0.88801	0.90096	1.0072	Phospho (STY)	_YIEIDS(ph)DEEPR_	0	1	585
QDKPMDTSVLSEEGGEPFQK	TP53BP1	IPI00742743	4.4844	4.101	1.0071	Oxidation (M),Phospho (STY)	_QDKPM(ox)DTSVLS(ph)EEGGEPFQK_	0.01	0.920376	403
MNSSFSVKPFEK	DENND4A	IPI00921122	1.4818	1.5513	1.007	Oxidation (M),Phospho (STY)	_M(ox)NS(ph)SFSVKPFEK_	0	0.999691	1195
DWEDDSDEDMSNFDR	PTGES3	IPI00789101	1.0796	1.0325	1.0068	Oxidation (M),Phospho (STY)	_DWEDDS(ph)DEDM(ox)SNFDR_	0	1	117
VWSPLVTEEGKR	PDLIM1	IPI00010414	0.53807	0.5257	1.0067	Phospho (STY)	_VWS(ph)PLVTEEGKR_	0	1	90
HGLLLPASPVR	FAM122A	IPI00061087	0.84595	0.83781	1.0064	Phospho (STY)	_HGLLLPAS(ph)PVR_	0	1	76
SPVPAQIAITVPK	EIF4G3	IPI00646377	0.9628	1.0367	1.0059	Phospho (STY)	_S(ph)PVPAQIAITVPK_	0	1	495
SPDPFGAVAAQK	TSC22D4	IPI00000171	0.99578	1.0649	1.0058	Phospho (STY)	_S(ph)PDPFGAVAAQK_	0	1	279
EGAASPAPETPQPTSPETSPK	CCDC9	IPI00177642	1.0535	1.0008	1.0057	Phospho (STY)	_EGAASPAPETPQPT(ph)SPETSPK_	0	0.466204	386
SPDSCRPQALPCLPSTQDVPSR	INVS	IPI00034309	1.2607	1.0226	1.0054	Phospho (STY)	_S(ph)PDSCRPQALPCLPSTQDVPSR_	0	0.950727	614
EFDELNPSAQR	ATP2A2	IPI00219078	0.75064	0.9252	1.005	Phospho (STY)	_EFDELNPS(ph)AQR_	0	1	663
SLTRSPPAIR	SRRM2	IPI00782992	0.97836	0.95608	1.0049	3 Phospho (STY)	_S(ph)LT(ph)RS(ph)PPAIR_	0.02	1	2067
SFKLSGFSFK	MARCKS	IPI00219301	0.37008	0.38185	1.0049	2 Phospho (STY)	_S(ph)FKLS(ph)GFSFK_	0	1	163
NTGVSPASRPSPGTPTSPSNLTSGLK	RPRD2	IPI00384541	0.91261	0.87136	1.0048	Phospho (STY)	_NTGVSPASRPSPGTPTSPSNLT(ph)SGLK_	0	0.251655	491
GPPDFSSDEEREPTPVLGSGAAAAGR	TMPO	IPI00030131	0.78827	0.90718	1.0047	Phospho (STY)	_GPPDFS(ph)SDEEREPTPVLGSGAAAAGR_	0	0.882734	66
ATPPPSPLLSELLK	BRD8	IPI00148057	1.2024	1.1722	1.0046	2 Phospho (STY)	_AT(ph)PPPS(ph)PLLSELLK_	0	0.999991	268
GQSQLSNPTDDSWK	ARFGEF2	IPI00002186	1.1146	1.1071	1.0043	Phospho (STY)	_GQSQLS(ph)NPTDDSWK_	0	0.999554	1528
SFDASDTLALPR	MIIP	IPI00551070	1.2541	1.5196	1.0042	Phospho (STY)	_S(ph)FDASDTLALPR_	0	1	303
TSQCSSPSLSASPGSPTRPQIR	ZEB1	IPI00375505	1.0406	1.1428	1.0031	Phospho (STY)	_TSQCSSPSLSASPGS(ph)PTRPQIR_	0	0.885629	322
LEVTEIVKPSPK	RBBP6	IPI00337315	1.0371	1.178	1.0028	Phospho (STY)	_LEVTEIVKPS(ph)PK_	0	0.999997	1179
GFSQYGVSGSPTK	MIOS	IPI00301987	1.0078	1.0654	1.0027	Phospho (STY)	_GFSQYGVSGS(ph)PTK_	0	0.999232	766
GRPPAEKLSPNPPK	SMARCA2	IPI00514648	0.90902	0.93134	1.0023	Phospho (STY)	_GRPPAEKLS(ph)PNPPK_	0.01	1	1377
ISAPELLLHSPAR	ZNF318	IPI00413365	0.51869	0.54116	1.0021	Phospho (STY)	_ISAPELLLHS(ph)PAR_	0.01	1	1896
PSVPSADSETPLTQDRPGSPSGSEDK	SIPA1	IPI00305305	1.2697	1.3266	1.0018	Phospho (STY)	_PSVPSADSETPLTQDRPGS(ph)PSGSEDK_	0.04	0.813453	884
NSLESISSIDR	SCRIB	IPI00410666	1.1364	1.2616	1.0018	Phospho (STY)	_NS(ph)LESISSIDR_	0.01	0.999981	1220
TDKSSASAPDVDDPEAFPALA	SERBP1	IPI00410693	1.0459	0.97183	1.0015	Phospho (STY)	_T(ph)DKSSASAPDVDDPEAFPALA_	0	0.327557	391
GTPGPDSSGSLGSGEFTGVK	EPS15L1	IPI00163849	0.81785	0.84857	1.0014	Phospho (STY)	_GT(ph)PGPDSSGSLGSGEFTGVK_	0.01	0.997501	366
YSLSPSK	RGPD5;RGPD6;RGPD8;RANBP2;RGPD4;RTN3;RGPD1;RGPD2;RGPD3	IPI00221325	1.091	1.0245	1.0011	Phospho (STY)	_YSLS(ph)PSK_	0.02	0.984515	788
YTPTSPSYSPSSPEYTPTSPK	POLR2A	IPI00031627	0.39599	0.41603	1.0009	Phospho (STY)	_YTPTSPSYSPSSPEYTPT(ph)SPK_	0	0.459065	1856
TEEARPSPAPGPGTPTGTPTR	TBC1D10B	IPI00878181	0.91222	0.99065	1.0008	Phospho (STY)	_TEEARPSPAPGPGTPT(ph)GTPTR_	0	0.768083	150
VEQEEPISPGSTLPEVK	DOCK2	IPI00022449	1.2448	1.2748	1.0007	Phospho (STY)	_VEQEEPIS(ph)PGSTLPEVK_	0	0.999984	1685
DNQESSDAELSSSEYIK	ZNF828	IPI00064212	1.111	1.0922	1.0005	Phospho (STY)	_DNQESS(ph)DAELSSSEYIK_	0	0.996022	627
SSGPTSLFAVTVAPPGAR	HNRNPU	IPI00883857	0.97934	1.1	1.0003	Phospho (STY)	_S(ph)SGPTSLFAVTVAPPGAR_	0	0.496546	187
RGAAAADLLSSSPESQHGGTQSPGGGQPLLQPTK	PTPN23	IPI00034006	0.9579	1.1651	1	Phospho (STY)	_RGAAAADLLSSS(ph)PESQHGGTQSPGGGQPLLQPTK_	0	0.399089	1123
LGGLRPESPESLTSVSR	CCDC86	IPI00012199	0.84531	0.98627	1	Phospho (STY)	_LGGLRPES(ph)PESLTSVSR_	0	0.999991	18
QTDPSTPQQESSKPLGGIQPSSQTIQPK	CDK13	IPI00456970	0.96688	0.84367	1	Phospho (STY)	_QTDPST(ph)PQQESSKPLGGIQPSSQTIQPK_	0	0.856547	1147
TISQEFLTPGK	NEXN	IPI00180404	0.93671	0.97852	0.99993	Phospho (STY)	_TIS(ph)QEFLTPGK_	0.01	0.999296	365
STSTPNVHMVSTTLPVDSR	RAF1	IPI00900312	1.0974	1.0687	0.99965	Oxidation (M),Phospho (STY)	_STS(ph)TPNVHM(ox)VSTTLPVDSR_	0	0.663492	259
DLSTSPKPSPIPSPVLGR	EHBP1	IPI00178187	1.4073	1.4563	0.99949	Phospho (STY)	_DLS(ph)TSPKPSPIPSPVLGR_	0.04	0.306491	427
GPGEPDSPTPLHPPTPPILSTDR	MLL	IPI00009286	1.0055	0.9795	0.99943	2 Phospho (STY)	_GPGEPDS(ph)PTPLHPPT(ph)PPILSTDR_	0.03	0.96282	1845
SDKSPDLAPTPAPQSTPR	EIF2A	IPI00012462	1.0223	0.85438	0.99938	Phospho (STY)	_SDKS(ph)PDLAPTPAPQSTPR_	0	0.999997	530
VGTTPVSSPSQTPR	NBEAL2	IPI00894235	1.2581	1.3554	0.9993	2 Phospho (STY)	_VGTT(ph)PVSS(ph)PSQTPR_	0.01	0.795807	2013
RASSASVPAVGASAEGTR	PANK2	IPI00171176	1.4176	1.2604	0.99924	2 Phospho (STY)	_RAS(ph)S(ph)ASVPAVGASAEGTR_	0	1	168
SSATSGDIWPGLSAYDNSPR	BCLAF1	IPI00006079	0.91234	0.87964	0.99913	Phospho (STY)	_SSATSGDIWPGLSAYDNS(ph)PR_	0	0.999685	222
GSLPSGTTIEWLEPK	OSBPL11	IPI00032970	1.1014	1.1509	0.99905	Phospho (STY)	_GS(ph)LPSGTTIEWLEPK_	0	0.926842	286
VMSPENFPTASVEGK	CHD9	IPI00383105	1.3554	1.294	0.99861	Oxidation (M),Phospho (STY)	_VM(ox)S(ph)PENFPTASVEGK_	0	1	550
SSSEDAESLAPR	LARP7	IPI00294742	1.3595	1.238	0.99778	Phospho (STY)	_SS(ph)SEDAESLAPR_	0	0.715482	306
TISAQDTLAYATALLNEK	USP24	IPI00902614	0.93141	0.94156	0.99768	Phospho (STY)	_TIS(ph)AQDTLAYATALLNEK_	0	0.994952	2561
EGSPGDQAAALLTAR	ZNF655	IPI00031606	0.97329	0.95868	0.99766	Phospho (STY)	_EGS(ph)PGDQAAALLTAR_	0.01	1	60
AITSLLGGGSPK	NIPBL	IPI00436632	1.0244	0.98703	0.99762	Phospho (STY)	_AITSLLGGGS(ph)PK_	0	1	2658
SSPNVANQPPSPGGK	MLLT4	IPI00759546	0.91473	0.9637	0.99755	2 Phospho (STY)	_SS(ph)PNVANQPPS(ph)PGGK_	0	0.595167	1172
DSSKGEDSAEETEAKPAVVAPAPVVEAVSTPSAAFPSDATAEQGPILTK	ILF3	IPI00298788	0.89749	0.88365	0.99726	Phospho (STY)	_DSSKGEDSAEET(ph)EAKPAVVAPAPVVEAVSTPSAAFPSDATAEQGPILTK_	0.02	0.541132	486
YSPTSPTYSPTSPK	POLR2A	IPI00031627	0.91906	0.90801	0.9968	Phospho (STY)	_YSPTSPTYS(ph)PTSPK_	0	0.991362	1917
APTPVSASSEVSPESQEDSETPAEEDSGSEQPPNSVLPDK	PLEKHO2	IPI00332493	0.99356	1.0356	0.99662	Phospho (STY)	_APTPVSAS(ph)SEVSPESQEDSETPAEEDSGSEQPPNSVLPDK_	0.03	0.404102	237
GIGTPPNTTPIK	WHSC1	IPI00218240	1.6886	1.7601	0.9966	Phospho (STY)	_GIGT(ph)PPNTTPIK_	0.03	0.999012	110
SCPSFSASSEGTR	DCK	IPI00020454	1.3149	1.2937	0.99656	Phospho (STY)	_SCPS(ph)FSASSEGTR_	0	0.998532	11
ETEISLKDSTLDN	PSIP1	IPI00028122	0.78298	0.81605	0.99653	Phospho (STY)	_ETEIS(ph)LKDSTLDN_	0.02	0.998991	522
LASVPAGGAVAVSAAPGSAAPAAGSAPAAAEEK	RPLP2	IPI00008529	0.85309	1.0145	0.99633	Phospho (STY)	_LASVPAGGAVAVSAAPGSAAPAAGS(ph)APAAAEEK_	0	0.999998	86
RVPSPTPAPK	SRRM2	IPI00782992	1.0003	0.98123	0.99595	Phospho (STY)	_RVPS(ph)PTPAPK_	0	0.982049	2581
ETVSEAPPLLFSDEEEK	FAM21A;FAM21C;FAM21B	IPI00884375	1.2178	1.2193	0.9958	Phospho (STY)	_ETVSEAPPLLFS(ph)DEEEK_	0	1	640
LSTTPSPTSSLHEDGVEDFR	TOX4	IPI00006586	0.82971	0.77547	0.99556	2 Phospho (STY)	_LSTTPS(ph)PT(ph)SSLHEDGVEDFR_	0.02	0.449765	181
DSENLASPSEYPENGER	NUP98	IPI00337397	1.1329	1.1187	0.99538	Phospho (STY)	_DSENLAS(ph)PSEYPENGER_	0	0.999866	606
EGPEPPEEVPPPTTPPVPK	PRRC2A	IPI00010700	1.383	1.3606	0.99532	Phospho (STY)	_EGPEPPEEVPPPTT(ph)PPVPK_	0	0.734383	610
SSATSGDIWPGLSAYDNSPR	BCLAF1	IPI00006079	0.90906	0.98147	0.99517	Phospho (STY)	_SSATSGDIWPGLSAY(ph)DNSPR_	0	0.594845	219
SLKESEQESEEEILAQK	HIRIP3	IPI00304875	1.2696	1.261	0.99511	2 Phospho (STY)	_SLKES(ph)EQES(ph)EEEILAQK_	0	0.770431	223
ALVEFESNPEETREPGSPPSVQR	CCDC86	IPI00012199	0.97866	0.95947	0.99463	Phospho (STY)	_ALVEFESNPEETREPGS(ph)PPSVQR_	0	0.999692	47
VEGSPTEEANLPTELQDNSLSPAASEAGEK	LRBA	IPI00002255	1.0055	1.0049	0.99401	Phospho (STY)	_VEGSPTEEANLPTELQDNSLS(ph)PAASEAGEK_	0	0.931377	1135
SLEDLRAPK	DENND1A	IPI00170641	1.2258	1.2145	0.9938	Phospho (STY)	_S(ph)LEDLRAPK_	0.03	1	592
SQSEEEEEVFGIPR	EFCAB4B	IPI00884187	1.6554	1.8227	0.99356	Phospho (STY)	_S(ph)QSEEEEEVFGIPR_	0	0.5	424
EDEGPPGYPEPLAPGHGSPFPSLSK	TFEB	IPI00853484	0.44092	0.43274	0.99346	Phospho (STY)	_EDEGPPGYPEPLAPGHGS(ph)PFPSLSK_	0	0.927555	509
SASSASSLFSPSSTLFSSSR	PUM1	IPI00032355	0.73529	0.72116	0.99341	Phospho (STY)	_SASSASSLFS(ph)PSSTLFSSSR_	0	0.900017	842
DPSLDLTSLSLEVGCGAPAPVVR	LPO	IPI00783810	1.0192	1.0223	0.99339	Phospho (STY)	_DPSLDLT(ph)SLSLEVGCGAPAPVVR_	0.02	0.427326	33
TSFSVGSDDELGPIR	ARHGAP35	IPI00334715	0.96383	1.0591	0.99314	Phospho (STY)	_TSFSVGS(ph)DDELGPIR_	0	1	1179
DYEIESQNPLASPTNTLLGSAK	NUFIP2	IPI00002349	0.95751	1.0343	0.99299	Phospho (STY)	_DYEIESQNPLAS(ph)PTNTLLGSAK_	0	0.994534	629
NSVTPLASPEPTK	PFKFB3	IPI00922498	1.2903	1.2881	0.99293	Phospho (STY)	_NS(ph)VTPLASPEPTK_	0	0.99878	475
SAVLLVDETATTPIFANR	AKAP13	IPI00065931	1.1864	1.1999	0.99222	Phospho (STY)	_S(ph)AVLLVDETATTPIFANR_	0	1	1880
PIPNQPPTAAHTANFLLNASGSTSTPAPSR	ACLY	IPI00394838	0.83262	0.98175	0.99169	Phospho (STY)	_PIPNQPPTAAHTANFLLNASGSTST(ph)PAPSR_	0	0.90297	501
ASSLEDLVLK	SKIV2L	IPI00414819	0.86142	0.94108	0.99147	Phospho (STY)	_ASS(ph)LEDLVLK_	0	0.969642	256
SLPLGVEELGQLPPVEGPGGR	RGS14	IPI00855879	0.90599	0.88641	0.99098	Phospho (STY)	_S(ph)LPLGVEELGQLPPVEGPGGR_	0	1	218
YSPTSPTYSPTSPVYTPTSPK	POLR2A	IPI00031627	1.1012	0.93998	0.99056	Phospho (STY)	_YSPTSPTYSPTSPVYTPTS(ph)PK_	0	0.878355	1906
STPSHGSVSSLNSTGSLSPK	EPS15L1	IPI00163849	1.0136	0.90871	0.99039	2 Phospho (STY)	_STPS(ph)HGSVSSLNSTGSLS(ph)PK_	0	0.750011	241
SLLRPGQAAELR	DOCK10	IPI00333770	1.0557	1.0181	0.98971	Phospho (STY)	_S(ph)LLRPGQAAELR_	0.05	1	12
LVPIKPAPLPLSPGK	SP2	IPI00744064	0.82373	0.71553	0.98956	Phospho (STY)	_LVPIKPAPLPLS(ph)PGK_	0	1	78
SESPPAELPSLR	TRIP12	IPI00032342	0.96571	0.96756	0.98916	Phospho (STY)	_SES(ph)PPAELPSLR_	0	0.999748	354
SLSPLGGRDDSPVSHR	CDK13	IPI00456970	1.5266	1.2641	0.98866	3 Phospho (STY)	_S(ph)LS(ph)PLGGRDDSPVS(ph)HR_	0.03	1	315
SGEQITSSPVSPK	PPIP5K2	IPI00908639	0.76737	0.80315	0.98851	Phospho (STY)	_S(ph)GEQITSSPVSPK_	0	1	1021
SGSSPLGVVTK	ZNF516	IPI00852669	0.80117	0.78239	0.98849	Phospho (STY)	_SGSS(ph)PLGVVTK_	0.01	0.977786	852
VGSPLDYSLVDLPSTNGQSPGK	RSF1	IPI00290652	1.0531	1.0182	0.98823	2 Phospho (STY)	_VGS(ph)PLDYSLVDLPSTNGQS(ph)PGK_	0	1	1359
VEMYSGSDDDDDFNKLPK	EIF5B	IPI00299254	1.106	0.95691	0.98794	Oxidation (M),2 Phospho (STY)	_VEM(ox)YS(ph)GS(ph)DDDDDFNKLPK_	0	1	135
YDERPGPSPLPHR	SNRNP70	IPI00290204	0.82044	0.86596	0.98713	Phospho (STY)	_YDERPGPS(ph)PLPHR_	0	1	226
VEGGSPTLGLLGGSPSAQPGTGNVEAGIPSGR	ITPKB	IPI00021449	1.7323	1.6877	0.98682	Phospho (STY)	_VEGGSPT(ph)LGLLGGSPSAQPGTGNVEAGIPSGR_	0	0.862352	449
RTESVPSDINNPVDR	KSR1	IPI00651657	1.0146	1.1185	0.98672	Phospho (STY)	_RTES(ph)VPSDINNPVDR_	0	1	404
TGDLGIPPNPEDRSPSPEPIYNSEGK	SF1	IPI00386119	0.96885	0.88991	0.98583	2 Phospho (STY)	_TGDLGIPPNPEDRS(ph)PS(ph)PEPIYNSEGK_	0	0.999999	205
LIPGPLSPVAR	PRRC2A	IPI00010700	1.0765	1.0572	0.98568	Phospho (STY)	_LIPGPLS(ph)PVAR_	0.03	1	1219
GLYDGPVCEVSVTPK	DPYSL2	IPI00257508	0.9588	0.95491	0.98551	Phospho (STY)	_GLYDGPVCEVSVT(ph)PK_	0	0.999751	509
NTETSKSPEKDVPMVEK	AP3D1	IPI00719680	0.96469	1.0248	0.98535	Oxidation (M),Phospho (STY)	_NTETSKS(ph)PEKDVPM(ox)VEK_	0.06	0.819725	829
SISTSGPLDKEDTGR	DENND4A	IPI00921122	1.2711	1.2966	0.98522	Phospho (STY)	_S(ph)ISTSGPLDKEDTGR_	0	0.980772	1631
DIAYQLMHNIR	ALPL	IPI00419916	0.93305	0.95904	0.98517	Oxidation (M),Phospho (STY)	_DIAY(ph)QLM(ox)HNIR_	0.05	1	206
SLPVSVPVWGFK	AKT1S1	IPI00306195	1.0303	1.1391	0.98505	Phospho (STY)	_S(ph)LPVSVPVWGFK_	0.01	0.999999	203
MLSSTPPTPIACAPSAVNQAAPHQQNR	NCOR1	IPI00410351	0.28109	0.30673	0.98474	Oxidation (M),Phospho (STY)	_M(ox)LSST(ph)PPTPIACAPSAVNQAAPHQQNR_	0	0.812596	2410
TYSLVGQAWPGPLADMAPTR	LAT2	IPI00395993	1.3471	1.5649	0.98408	Oxidation (M),Phospho (STY)	_TYS(ph)LVGQAWPGPLADM(ox)APTR_	0	0.849347	59
SNSAPLIHGLSDTSPVFQAEAPSAR	FAM122A	IPI00061087	1.0066	1.1218	0.98408	Phospho (STY)	_S(ph)NSAPLIHGLSDTSPVFQAEAPSAR_	0	0.485464	35
RPASPSSPEHLPATPAESPAQR	SUDS3	IPI00793906	1.3199	1.1677	0.98403	2 Phospho (STY)	_RPAS(ph)PS(ph)SPEHLPATPAESPAQR_	0	0.997257	240
RGLQLTPPPR		IPI00886906	0.83419	0.87072	0.98358	Phospho (STY)	_RGLQLT(ph)PPPR_	0.05	1	373
TVAISDAAQLPHDYCTTPGGTLFSTTPGGTR	EIF4EBP2	IPI00002570	0.91805	0.93564	0.98296	2 Phospho (STY)	_TVAISDAAQLPHDYCTT(ph)PGGTLFSTT(ph)PGGTR_	0	0.680066	37
SPESLPAGPGAAALEGGTR	CYS1	IPI00429036	1.2773	1.2192	0.98282	Phospho (STY)	_S(ph)PESLPAGPGAAALEGGTR_	0	0.999976	17
LCAGIMITASHNPK	PGM2	IPI00550364	1.2217	1.0757	0.98245	Oxidation (M),Phospho (STY)	_LCAGIM(ox)ITAS(ph)HNPK_	0	0.915646	165
ASPEPQRENASPAPGTTAEEAMSR	BAG6	IPI00645431	1.0863	1.0503	0.98213	Oxidation (M),2 Phospho (STY)	_AS(ph)PEPQRENAS(ph)PAPGTTAEEAM(ox)SR_	0	1	994
RADDFPVRDDPSDVTDEDEGPAEPPPPPK	C9orf86	IPI00827967	0.7321	0.72231	0.9821	2 Phospho (STY)	_RADDFPVRDDPS(ph)DVT(ph)DEDEGPAEPPPPPK_	0	1	597
RRYSDPPTYCLPPASGQTNG	MYO9B	IPI00336047	0.76812	0.79436	0.98196	Phospho (STY)	_RRY(ph)SDPPTYCLPPASGQTNG_	0.04	0.806001	2141
VSPPQPPPPQPPR	SF1	IPI00386119	0.87746	0.84559	0.98188	Phospho (STY)	_VS(ph)PPQPPPPQPPR_	0.03	1	112
SFQQSSLSR	MATR3;SNHG4	IPI00789551	0.929	0.90959	0.98179	Phospho (STY)	_SFQQSSLS(ph)R_	0.01	0.979822	11
LGAGSGLDPGSAGSLSPQDPVALGSSAR	KIAA1468	IPI00023330	0.86232	0.86363	0.9816	Phospho (STY)	_LGAGSGLDPGSAGSLS(ph)PQDPVALGSSAR_	0.01	0.965207	56
MSGFIYQGK	ARHGEF6;ARHGEF7	IPI00014256	1.0757	1.0241	0.98122	Oxidation (M),Phospho (STY)	_M(ox)S(ph)GFIYQGK_	0	1	488
STAQQELDGKPASPTPVIVASHTANK	COPB2	IPI00220219	0.92345	0.95112	0.98122	Phospho (STY)	_STAQQELDGKPAS(ph)PTPVIVASHTANK_	0	0.989298	859
GGSCGLPLMNSFNLK	WDR24	IPI00045472	1.4242	1.4615	0.98118	Oxidation (M),Phospho (STY)	_GGSCGLPLM(ox)NS(ph)FNLK_	0.03	1	614
SLEPPPGSPGEAPLAGAAPSLQDEVR	CCDC88B	IPI00885054	1.4186	1.3739	0.98096	Phospho (STY)	_SLEPPPGS(ph)PGEAPLAGAAPSLQDEVR_	0.04	0.998238	436
VSTSPVGLPSIDPSGSSPSSSSAPLASFSGIPGTR	ANKHD1-EIF4EBP3;ANKHD1	IPI00815707	1.0207	1.1651	0.98051	Phospho (STY)	_VS(ph)TSPVGLPSIDPSGSSPSSSSAPLASFSGIPGTR_	0	0.670384	2279
TATVSSPLTSPTSPSTLSLK	BIN2	IPI00550792	1.4393	1.4635	0.98047	Phospho (STY)	_TATVSSPLTS(ph)PTSPSTLSLK_	0	0.392572	277
YGPADVEDTTGSGATDSKDDDDIDLFGSDDEEESEEAK	SNORA41;EEF1B2	IPI00178440	1.0039	0.84141	0.98031	Phospho (STY)	_YGPADVEDTTGSGATDSKDDDDIDLFGS(ph)DDEEESEEAK_	0	0.997822	106
DVVGNDVATILSR	WASF2	IPI00472164	0.58872	0.55681	0.98012	Phospho (STY)	_DVVGNDVATILS(ph)R_	0	0.999996	474
LSASTASELSPK	MAP7D1	IPI00654605	0.88435	0.93502	0.97945	Phospho (STY)	_LSASTASELS(ph)PK_	0	0.999101	460
QSSGPSSSPAAAAAPEKPGPK	CLIP2	IPI00019642	0.78671	0.82405	0.97884	Phospho (STY)	_QSSGPSS(ph)SPAAAAAPEKPGPK_	0	0.497577	53
IQQFDDGGSDEEDIWEEK	PPP6R3	IPI00719725	0.98072	0.98895	0.97867	Phospho (STY)	_IQQFDDGGS(ph)DEEDIWEEK_	0	1	617
TPELPEPSVK	SRRM1	IPI00328293	0.94339	0.92242	0.97863	Phospho (STY)	_T(ph)PELPEPSVK_	0	1	220
YSPTSPTYSPTTPK	POLR2A	IPI00031627	1.106	0.97062	0.97823	Phospho (STY)	_YSPTSPTYS(ph)PTTPK_	0	0.979718	1882
IESPKLER	HSPH1	IPI00514983	0.93386	0.93484	0.97822	Phospho (STY)	_IES(ph)PKLER_	0.02	1	811
KSPTMEQAVQTASAHLPAPAAVGR	LSM14A	IPI00410590	0.97183	0.97042	0.97806	Oxidation (M),Phospho (STY)	_KS(ph)PTM(ox)EQAVQTASAHLPAPAAVGR_	0	0.998682	192
GPSPSPVGSPASVAQSR	ARID1A	IPI00643722	0.85227	0.89106	0.97772	2 Phospho (STY)	_GPS(ph)PSPVGS(ph)PASVAQSR_	0	0.999985	702
EYIPGQPPLSQSSDSSPTR	EPRS	IPI00013452	0.92369	0.9789	0.97731	Phospho (STY)	_EYIPGQPPLSQSSDSS(ph)PTR_	0	0.954956	886
PGMYPDPHSPFAVSPIPGR	ETV3	IPI00032598	0.89572	0.89285	0.97697	Oxidation (M),2 Phospho (STY)	_PGM(ox)YPDPHS(ph)PFAVS(ph)PIPGR_	0.03	0.999298	245
SDVYYFSPSGK	MBD2	IPI00434623	0.42659	0.41165	0.97677	Phospho (STY)	_SDVYYFS(ph)PSGK_	0.01	0.979919	181
ESKGSPVFLPR	CDK12	IPI00021175	1.0242	0.89353	0.97662	Phospho (STY)	_ES(ph)KGSPVFLPR_	0	0.5	420
ILELTPEPDRPR	CDK13	IPI00456970	1.0998	1.0523	0.97606	Phospho (STY)	_ILELT(ph)PEPDRPR_	0.04	1	1246
AQSTDSLGTSGSLQSK	RABEP1	IPI00293009	1.1934	1.2181	0.97587	2 Phospho (STY)	_AQS(ph)TDSLGT(ph)SGSLQSK_	0	0.529779	413
LMHNASDSEVDQDDVVEWK	ADNP	IPI00022215	0.90083	0.99785	0.97535	Oxidation (M),2 Phospho (STY)	_LM(ox)HNAS(ph)DS(ph)EVDQDDVVEWK_	0	1	953
LCDFGSASHVADNDITPYLVSR	PRPF4B	IPI00013721	1.0226	1.0755	0.97526	Phospho (STY)	_LCDFGSASHVADNDITPY(ph)LVSR_	0	0.992368	849
YSPTSPTYSPTSPK	POLR2A	IPI00031627	0.95911	0.96092	0.9748	Phospho (STY)	_YSPTS(ph)PTYSPTSPK_	0	0.999519	1913
LGSSGLGSASSIQAAVR	HUWE1	IPI00179298	1.2704	1.364	0.97478	Phospho (STY)	_LGSSGLGS(ph)ASSIQAAVR_	0	0.99139	3759
EWSLESSPAQNWTPPQPR	ARFGAP1	IPI00217354	0.66034	0.62115	0.97478	Phospho (STY)	_EWSLESSPAQNWT(ph)PPQPR_	0.05	0.999996	135
ASIGQSPGLPSTTFK	RPRD2	IPI00384541	0.67968	0.80524	0.97476	Phospho (STY)	_ASIGQS(ph)PGLPSTTFK_	0	1	614
LGASNSPGQPNSVK	RBM25	IPI00004273	0.87124	0.93204	0.97473	Phospho (STY)	_LGASNS(ph)PGQPNSVK_	0	1	677
QPTPPFFGR	RBM14;RBM14-RBM4	IPI00013174	0.97047	0.96112	0.97439	Phospho (STY)	_QPT(ph)PPFFGR_	0	1	206
SLSESYELSSDLQDK	IQSEC1	IPI00926946	1.0871	1.0392	0.97402	Phospho (STY)	_SLS(ph)ESYELSSDLQDK_	0	0.955849	108
PAPPPQSQSPEVEQLGR	NUP98	IPI00337397	0.88996	0.96386	0.97344	Phospho (STY)	_PAPPPQSQS(ph)PEVEQLGR_	0	0.999891	917
VIETPENDFK	NSRP1	IPI00790230	0.81097	0.82552	0.97211	Phospho (STY)	_VIET(ph)PENDFK_	0	1	1088
GVHIHQAGGSPPASSTSSSSLTNDVAK	RPTOR	IPI00166044	1.0727	1.0024	0.97204	Phospho (STY)	_GVHIHQAGGS(ph)PPASSTSSSSLTNDVAK_	0	0.999998	877
AGSSEFDSEHNLTSNEGHSLK	RASAL3	IPI00329668	1.0011	1.0709	0.97178	Phospho (STY)	_AGS(ph)SEFDSEHNLTSNEGHSLK_	0	0.968222	944
KLSVPTSDEEDEVPAPKPR	ABCF1	IPI00873899	0.83953	0.86474	0.97089	2 Phospho (STY)	_KLSVPT(ph)S(ph)DEEDEVPAPKPR_	0	0.999995	109
SPEGEQEDRPGLHAYEK	LOC100133284;LSP1	IPI00554652	0.99598	0.94402	0.97084	Phospho (STY)	_S(ph)PEGEQEDRPGLHAYEK_	0	1	239
LKSISREPSPALGPNLDGSGLLPR	TRIM56	IPI00514832	1.1316	1.1222	0.97065	2 Phospho (STY)	_LKS(ph)ISREPS(ph)PALGPNLDGSGLLPR_	0	0.994832	469
RGEGDAPFSEPGTTSTQRPSSPETATK	SRRM2	IPI00782992	0.88817	0.88944	0.97036	2 Phospho (STY)	_RGEGDAPFSEPGTTSTQRPS(ph)S(ph)PETATK_	0	0.982294	322
LPNNSSRPSTPTINVLESK	EZH2	IPI00376787	1.1225	1.0949	0.97032	2 Phospho (STY)	_LPNNSS(ph)RPS(ph)TPTINVLESK_	0	0.608171	368
SGSTSPLGFAR	ULK1	IPI00289357	1.0818	1.1446	0.97003	Phospho (STY)	_SGST(ph)SPLGFAR_	0	0.647503	468
SRTPLISR	SRRM2	IPI00782992	0.98504	0.99287	0.96991	2 Phospho (STY)	_S(ph)RT(ph)PLISR_	0.04	0.999995	1880
LMTPKPVSIATNR	NUP153	IPI00292059	1.3563	1.0148	0.96985	Oxidation (M),Phospho (STY)	_LM(ox)T(ph)PKPVSIATNR_	0	0.99997	369
SSGFAFDPSVNYSK	TRIM22	IPI00477812	1.1569	1.2825	0.9698	Phospho (STY)	_SS(ph)GFAFDPSVNYSK_	0	0.642409	384
ETVNSPAIYK	UTP11L	IPI00180454	0.65532	0.57912	0.96936	Phospho (STY)	_ETVNS(ph)PAIYK_	0	0.999984	241
SSPVNNHHSPGQTPTLGQPEAR	CEP170;CEP170P1	IPI00647185	1.0335	1.0656	0.96926	2 Phospho (STY)	_S(ph)SPVNNHHS(ph)PGQTPTLGQPEAR_	0	0.572603	1561
NMGGPYGGGNYGPGGSGGSGGYGGR	HNRNPA2B1	IPI00396378	0.96873	0.89672	0.96904	Oxidation (M),Phospho (STY)	_NM(ox)GGPYGGGNYGPGGSGGS(ph)GGYGGR_	0	0.999093	344
DTLRTPPR	SRRM2	IPI00782992	0.95979	0.95541	0.96903	Phospho (STY)	_DT(ph)LRTPPR_	0.01	0.913424	1205
QDDSPPRPIIGPALPPGFIK	KIAA1704	IPI00645766	0.95145	0.93523	0.96879	Phospho (STY)	_QDDS(ph)PPRPIIGPALPPGFIK_	0	1	105
SQSSEGVSSLSSSPSNSLETQSQSLSR	UBE4B	IPI00005715	0.82655	0.91452	0.96866	Phospho (STY)	_SQSSEGVSSLSSS(ph)PSNSLETQSQSLSR_	0	0.476637	88
SESPKEPEQLR	HNRNPA1;HNRNPA1P10	IPI00215965	1.0401	0.96697	0.96863	Phospho (STY)	_SES(ph)PKEPEQLR_	0	0.998848	6
ALRPPTSPGVFGALQNFK	PHF2	IPI00867617	1.1547	1.124	0.96854	Phospho (STY)	_ALRPPTS(ph)PGVFGALQNFK_	0	0.820629	655
SGVSSDNEDDDDEEDGNYLHPSLFASK	SFSWAP	IPI00790550	0.9524	1.0395	0.96822	Phospho (STY)	_SGVSS(ph)DNEDDDDEEDGNYLHPSLFASK_	0	0.889929	283
KGSLLPTSPR	BRD8	IPI00148057	0.9858	0.97301	0.96809	Phospho (STY)	_KGSLLPT(ph)SPR_	0	0.499998	284
SLAPDRSDDEHDPLDNTSR	MYO18A	IPI00760846	0.96195	0.95329	0.96783	Phospho (STY)	_SLAPDRS(ph)DDEHDPLDNTSR_	0	0.998855	2020
LGAGALNAGSYASLGR		IPI00796485	1.1719	1.1562	0.96776	Phospho (STY)	_LGAGALNAGS(ph)YASLGR_	0	0.994585	126
TLSPTPSAEGYQDVR	ABLIM1	IPI00515115	0.88948	0.89062	0.96739	Phospho (STY)	_TLS(ph)PTPSAEGYQDVR_	0	0.982721	459
STRPGSSDINVAPGEQGPDQEETNTLVANTSNSNGLK	SLC30A1	IPI00002483	0.73314	0.64897	0.96732	Phospho (STY)	_STRPGS(ph)SDINVAPGEQGPDQEETNTLVANTSNSNGLK_	0.01	0.236554	172
AASADSTTEGTPADGFTVLSTK	H2AFY	IPI00304171	0.80553	0.78831	0.96718	Phospho (STY)	_AASADSTTEGT(ph)PADGFTVLSTK_	0	0.999997	178
HGLQLGAQSPGR	ZNF687	IPI00395813	1.0127	1.0564	0.96679	Phospho (STY)	_HGLQLGAQS(ph)PGR_	0	1	1057
PSVPAPAGWCLSPSDSPLPRR	THY1	IPI00016796	1.3561	1.2965	0.96674	3 Phospho (STY)	_PS(ph)VPAPAGWCLS(ph)PS(ph)DSPLPRR_	0.01	0.999997	81
VFVGGLSPDTSEEQIK	HNRPDL	IPI00011274	1.0909	1.1839	0.96666	Phospho (STY)	_VFVGGLS(ph)PDTSEEQIK_	0	0.999847	241
RDSLTGSSDLYK	PUM1	IPI00032355	0.95525	0.86717	0.96657	Phospho (STY)	_RDS(ph)LTGSSDLYK_	0	0.997622	745
NSSLGSPSNLCGSPPGSIR	UNK	IPI00028276	1.2399	1.2272	0.96622	2 Phospho (STY)	_NSS(ph)LGSPSNLCGS(ph)PPGSIR_	0	0.800762	451
SKPDPEVGPLLGVQPLPGSPTADR	ZBTB3	IPI00165014	0.96379	0.77059	0.96621	Phospho (STY)	_SKPDPEVGPLLGVQPLPGS(ph)PTADR_	0	0.962516	549
IASLAYSLLPYGAGIPAPLTR	SAT2	IPI00744810	1.0773	0.96705	0.96584	3 Phospho (STY)	_IAS(ph)LAY(ph)S(ph)LLPYGAGIPAPLTR_	0.07	0.957579	11
KYSEVDDSLPSGGEKPSK	CTDSPL2	IPI00033054	1.0222	0.97393	0.96506	Phospho (STY)	_KYS(ph)EVDDSLPSGGEKPSK_	0	0.970838	28
VPEASSEPFDTSSPQAGR	ZHX3	IPI00301844	0.81188	0.82819	0.96491	Phospho (STY)	_VPEASSEPFDTS(ph)SPQAGR_	0	0.675274	945
LQLSPLTLCPLGR	HIVEP3	IPI00641105	0.97566	1.0432	0.96484	Phospho (STY)	_LQLS(ph)PLTLCPLGR_	0	0.99969	2034
NSPEDLGLSLTGDSCK	TP53BP1	IPI00742743	1.917	1.9273	0.96374	2 Phospho (STY)	_NS(ph)PEDLGLSLTGDS(ph)CK_	0	1	505
GPALTPIRDEEWGGHSPR	LSR	IPI00409640	1.1166	1.1378	0.96312	Phospho (STY)	_GPALTPIRDEEWGGHS(ph)PR_	0	1	464
FSSPIVK	NUP153	IPI00292059	0.39074	0.39517	0.96311	Phospho (STY)	_FSS(ph)PIVK_	0.01	0.99977	529
VHVQFFDDSPTR	MSH6	IPI00384456	0.97544	1.0255	0.96277	Phospho (STY)	_VHVQFFDDS(ph)PTR_	0	0.994106	137
RVSISEGDDKIEYR	FBL	IPI00025039	0.9094	0.90852	0.96277	Phospho (STY)	_RVS(ph)ISEGDDKIEYR_	0	0.990255	124
SSSTLPVPQPSSAPPTPTR	RBL2	IPI00304028	1.431	1.5964	0.96253	2 Phospho (STY)	_SSSTLPVPQPSS(ph)APPTPT(ph)R_	0.03	0.882431	982
SPSDLLDASAVSATSR	STX10	IPI00293402	0.65957	0.60823	0.96253	Phospho (STY)	_SPS(ph)DLLDASAVSATSR_	0	0.887392	134
SRSPLELEPEAK	DDB2	IPI00021518	1.1951	1.0536	0.96222	2 Phospho (STY)	_S(ph)RS(ph)PLELEPEAK_	0	1	24
IPMTPTSSFVSPPPPTASPHSNR	IRF2BP2	IPI00376199	0.95015	0.90749	0.96205	Oxidation (M),Phospho (STY)	_IPM(ox)TPTSSFVSPPPPTAS(ph)PHSNR_	0	0.909404	406
ICTLPSPPSPLASLAPVADSSTR	DAXX	IPI00915456	0.80261	0.87416	0.96167	Phospho (STY)	_ICTLPS(ph)PPSPLASLAPVADSSTR_	0.01	0.333159	680
TLSDYNIQK	RPS27A;UBA52;UBB;UBC	IPI00798127	1.0505	0.99412	0.96166	Phospho (STY)	_TLS(ph)DYNIQK_	0	0.999729	57
ESDQTLAALLSPK	SON	IPI00218624	0.99144	0.96416	0.96154	Phospho (STY)	_ESDQTLAALLS(ph)PK_	0	1	1737
SPPEGDTTLFLSR	DIDO1	IPI00619921	1.2465	1.1481	0.96144	Phospho (STY)	_S(ph)PPEGDTTLFLSR_	0	0.999998	1040
TEYMAFPKPFESSSSIGAEKPR	PCM1	IPI00006213	0.8876	0.85964	0.96107	Oxidation (M),2 Phospho (STY)	_TEYM(ox)AFPKPFESSS(ph)S(ph)IGAEKPR_	0	0.987334	1187
HVTLPSSPR	UBR4	IPI00746934	0.77436	0.89507	0.96081	2 Phospho (STY)	_HVT(ph)LPSS(ph)PR_	0	0.917829	2719
AIVTTDDFASKTK	GPATCH1	IPI00550477	0.98874	0.88825	0.96067	Phospho (STY)	_AIVTTDDFAS(ph)KTK_	0.03	0.967749	118
GIPLATGDTSPEPELLPGAPLPPPK	EIF3G	IPI00290460	0.99159	0.93982	0.96063	Phospho (STY)	_GIPLATGDTS(ph)PEPELLPGAPLPPPK_	0	0.982373	42
PQSPVIQAAAVSPK	ARFGEF2	IPI00002186	1.1431	1.0073	0.96053	2 Phospho (STY)	_PQS(ph)PVIQAAAVS(ph)PK_	0	1	218
RNSTTFPSR	FAM122A	IPI00061087	1.2755	1.2901	0.96042	Phospho (STY)	_RNS(ph)TTFPSR_	0.07	0.983446	62
APGYPSSPVTTASGTTLR	CHD8	IPI00398992	0.87726	0.95304	0.96039	Phospho (STY)	_APGYPSS(ph)PVTTASGTTLR_	0	0.990697	2519
SLSPSHLTEDR	ZC3H13	IPI00329547	0.8462	0.97908	0.95911	Phospho (STY)	_SLS(ph)PSHLTEDR_	0	0.999908	877
TQPSSGVDSAVGTLPATSPQSTSVQAK	TCOF1	IPI00815713	1.0799	1.0639	0.9591	Phospho (STY)	_TQPSSGVDSAVGTLPATS(ph)PQSTSVQAK_	0	0.998471	1148
DLFSLDSEDPSPASPPLR	C16orf53	IPI00001600	0.91926	0.99584	0.959	Phospho (STY)	_DLFSLDSEDPSPAS(ph)PPLR_	0	0.999999	237
KGGSYSQAASSDSAQGSDVSLTACK	HLA-B;HLA-C;HLA-A;MICA;LOC441528	IPI00472151	1.096	1.3102	0.95887	3 Phospho (STY)	_KGGSYSQAASSDS(ph)AQGS(ph)DVS(ph)LTACK_	0	0.999656	356
SEVQQPVHPKPLSPDSR	LIMA1	IPI00883896	1.19	1.199	0.95867	Phospho (STY)	_SEVQQPVHPKPLS(ph)PDSR_	0.03	0.999895	363
TGSDHTNPTSPLLVKPSDLLEENK	REPS1	IPI00940373	1.5579	1.3778	0.95865	Phospho (STY)	_TGSDHTNPT(ph)SPLLVKPSDLLEENK_	0	0.497354	482
SASDASISSGTHGQYSILQTAR	SYNJ2	IPI00300621	1.3789	1.3307	0.95861	Phospho (STY)	_SAS(ph)DASISSGTHGQYSILQTAR_	0	0.887635	1124
LLGPNASPDGLIPWTR	STAT1	IPI00030781	1.4042	1.5471	0.95859	Phospho (STY)	_LLGPNAS(ph)PDGLIPWTR_	0	1	532
TATYNGPPASPSLSHEATPLSQTR	MARK3	IPI00183118	0.99589	0.99719	0.95851	Phospho (STY)	_TATYNGPPAS(ph)PSLSHEATPLSQTR_	0	0.931245	606
SGSPSDNSGAEEMEVSLAKPK	AKT1	IPI00012866	1.1754	0.97833	0.95825	Oxidation (M),Phospho (STY)	_SGS(ph)PSDNSGAEEM(ox)EVSLAKPK_	0	0.843325	124
SPLELGEKLSPLPGGPGAGDPR	NAB2	IPI00019432	1.217	1.2853	0.95781	Phospho (STY)	_SPLELGEKLS(ph)PLPGGPGAGDPR_	0	0.999999	171
TLGTPTQPGSTPR	NUP35	IPI00329650	0.9963	1.0371	0.95765	Phospho (STY)	_TLGT(ph)PTQPGSTPR_	0	0.998888	273
KKEPAITSQNSPEAR	TCEA1	IPI00333215	1.046	1.006	0.9575	Phospho (STY)	_KKEPAITSQNS(ph)PEAR_	0	1	100
SLPSSSQLKGSPQAISR	AHCTF1P1;AHCTF1	IPI00217957	1.0143	1.2125	0.9572	Phospho (STY)	_SLPSSS(ph)QLKGSPQAISR_	0.02	0.617165	1193
ELASPVSPELR	UBR4	IPI00746934	1.0599	1.0807	0.95703	Phospho (STY)	_ELAS(ph)PVSPELR_	0	0.999995	178
DKDQPPSPSPPPQSEALSSTSR	MON1B	IPI00848138	1.0488	1.0046	0.95664	Phospho (STY)	_DKDQPPSPS(ph)PPPQSEALSSTSR_	0	0.999658	61
SPGNVNNTIVVPLLEDGR	KLF12	IPI00027024	0.83277	0.85886	0.9566	Phospho (STY)	_SPGNVNNT(ph)IVVPLLEDGR_	0.02	0.605075	209
TQVLSPDSLFTAK	MLLT4	IPI00759546	0.68615	0.68646	0.95659	Phospho (STY)	_TQVLS(ph)PDSLFTAK_	0	0.947946	1731
SSPPAPPLPPGSGSPGTPQALPR	SH3BP1	IPI00456744	0.77379	0.74789	0.9563	2 Phospho (STY)	_S(ph)SPPAPPLPPGS(ph)GSPGTPQALPR_	0.01	0.916497	596
IVSGSPISTPSPSPLPR	YEATS2	IPI00008200	1.0718	0.98892	0.95611	3 Phospho (STY)	_IVS(ph)GSPIST(ph)PSPS(ph)PLPR_	0	0.998286	473
VETVSQPSESPKDTIDK	SCAF11	IPI00746412	0.50575	0.52618	0.95607	Phospho (STY)	_VETVSQPSES(ph)PKDTIDK_	0.02	0.763886	776
DFQDYMEPEEGCQGSPQRR	DYNC1LI2	IPI00011592	1.4785	1.2551	0.95601	Oxidation (M),Phospho (STY)	_DFQDYM(ox)EPEEGCQGS(ph)PQRR_	0	1	194
LFEDDDSNEK	HTATSF1	IPI00013788	1.1511	1.0869	0.95572	Phospho (STY)	_LFEDDDS(ph)NEK_	0.03	1	702
RLSSASTGKPPLSVEDDFEK	LOC441155;ZC3H11A	IPI00328306	0.81475	0.79354	0.95566	Phospho (STY)	_RLS(ph)SASTGKPPLSVEDDFEK_	0.01	0.985725	758
EANNCSSPAGILVDAMSQK	STAT5A	IPI00030783	1.3177	1.1769	0.95557	Oxidation (M),Phospho (STY)	_EANNCS(ph)SPAGILVDAM(ox)SQK_	0	0.5	127
DFQEYVEPGEDFPASPQR	DYNC1LI1	IPI00007675	0.87918	0.9017	0.95532	Phospho (STY)	_DFQEYVEPGEDFPAS(ph)PQR_	0	1	207
NQVIIPLVLSPDRDEDLMR	MED8	IPI00300278	1.016	0.93232	0.95508	Oxidation (M),Phospho (STY)	_NQVIIPLVLS(ph)PDRDEDLM(ox)R_	0	1	82
ENASPAPGTTAEEAMSR	BAG6	IPI00645431	0.89891	0.97567	0.95487	Oxidation (M),Phospho (STY)	_ENAS(ph)PAPGTTAEEAM(ox)SR_	0	1	1003
TASISSSPSEGTPTVGSYGCTPQSLPK	LARP1	IPI00185919	0.87868	0.79083	0.95413	2 Phospho (STY)	_TAS(ph)ISS(ph)SPSEGTPTVGSYGCTPQSLPK_	0	0.796997	850
VTQGAASPGHGIQEK	SP110	IPI00913939	1.1052	1.1666	0.95405	Phospho (STY)	_VTQGAAS(ph)PGHGIQEK_	0.01	1	380
KSSFNVSDVARPEAAGSPPEEGGCTEGTPAK	HMHA1	IPI00943093	0.82616	0.81289	0.9533	Phospho (STY)	_KS(ph)SFNVSDVARPEAAGSPPEEGGCTEGTPAK_	0	0.499783	577
MAPALSGANLTSPR	SRRM2	IPI00782992	0.79949	0.78289	0.9529	Oxidation (M),Phospho (STY)	_M(ox)APALSGANLTS(ph)PR_	0	0.999706	2382
AALPSLTNPPSLSPIR	HTT	IPI00002335	0.53696	0.58164	0.95256	Phospho (STY)	_AALPSLTNPPSLS(ph)PIR_	0	0.99843	1181
APDVEGQGLDWSLK	AHNAK	IPI00021812	0.70563	0.7026	0.95204	Phospho (STY)	_APDVEGQGLDWS(ph)LK_	0	1	1123
SFAPSTPLTGR	RBL1	IPI00005139	1.2696	1.1928	0.95159	Phospho (STY)	_SFAPST(ph)PLTGR_	0.01	0.762318	369
AAVGQESPGGLEAGNAK	PDS5A	IPI00854642	0.91659	0.91211	0.95147	Phospho (STY)	_AAVGQES(ph)PGGLEAGNAK_	0	1	1305
SPWKDGGSLVEVYLLDTSIQSDHR	PCSK9	IPI00387169	0.99902	0.91043	0.95131	5 Phospho (STY)	_S(ph)PWKDGGS(ph)LVEVYLLDT(ph)S(ph)IQS(ph)DHR_	0	0.956424	2
MALPPQEDATASPPR	SRRM2	IPI00782992	0.95955	0.96372	0.9511	Oxidation (M),Phospho (STY)	_M(ox)ALPPQEDATAS(ph)PPR_	0	0.999989	1179
EIAIVHSDAEK	PNN	IPI00789041	0.68322	0.86618	0.95104	Phospho (STY)	_EIAIVHS(ph)DAEK_	0	1	347
IIEQLSPQAATSR	ERCC6	IPI00414779	1.3488	1.4212	0.95082	Phospho (STY)	_IIEQLS(ph)PQAATSR_	0	0.999998	158
YSPTSPTYSPTTPK	POLR2A	IPI00031627	0.89749	0.9657	0.95077	Phospho (STY)	_YSPTSPTYSPT(ph)TPK_	0	0.499165	1885
TSPSPDSLGLPEDPCLGPR	RLTPR	IPI00456628	1.0209	0.99378	0.9504	Phospho (STY)	_T(ph)SPSPDSLGLPEDPCLGPR_	0	0.430199	1326
DRTPPLLYR	RBM15	IPI00102752	1.0303	1.021	0.95034	Phospho (STY)	_DRT(ph)PPLLYR_	0	1	568
TPSPLVLEGTIEQSSPPLSPTTK	LOC100133284;LSP1	IPI00554652	0.67361	0.62716	0.94995	2 Phospho (STY)	_T(ph)PSPLVLEGTIEQSS(ph)PPLSPTTK_	0	0.9999	317
HRPSPPATPPPK	SRRM1	IPI00328293	1.5991	1.4348	0.94986	Phospho (STY)	_HRPS(ph)PPATPPPK_	0.04	0.999934	402
GFGSVEELCTNSSLGMEK	ERCC6L	IPI00552569	1.254	1.1633	0.94931	Oxidation (M),Phospho (STY)	_GFGS(ph)VEELCTNSSLGM(ox)EK_	0	1	820
GNSRPGTPSAEGGSTSSTLR	GTF2F1	IPI00017450	1.1226	1.0434	0.9492	2 Phospho (STY)	_GNS(ph)RPGT(ph)PSAEGGSTSSTLR_	0	0.964983	389
RSSVVSPSHPPPAPPLGSPPGPK	WASF2	IPI00472164	0.84845	0.79195	0.94881	Phospho (STY)	_RS(ph)SVVSPSHPPPAPPLGSPPGPK_	0.03	0.565557	292
TRSYDNLTTACDNTVPLASR	MTMR3	IPI00185018	1.0539	1.0914	0.94804	Phospho (STY)	_T(ph)RSYDNLTTACDNTVPLASR_	0	0.3418	611
GNSRPGTPSAEGGSTSSTLR	GTF2F1	IPI00017450	1.0526	1.0186	0.94775	2 Phospho (STY)	_GNS(ph)RPGTPS(ph)AEGGSTSSTLR_	0	0.999984	385
SGSASPAPGDTLPWNLPK	DST	IPI00645369	0.9503	0.93453	0.94698	Phospho (STY)	_SGSAS(ph)PAPGDTLPWNLPK_	0	0.999457	170
SVVGTPAYLAPEVLR	PRKD3;PRKD1	IPI00015538	1.3946	1.251	0.94688	Phospho (STY)	_S(ph)VVGTPAYLAPEVLR_	0	1	735
AQPQDSATFAHTPPPAQATPAPGFK	SETD1B	IPI00165459	0.8891	0.93801	0.94686	Phospho (STY)	_AQPQDSATFAHT(ph)PPPAQATPAPGFK_	0	0.523753	381
SLTEISTDFDRSSPPLQPPPVNSLTTENR	CYLD	IPI00106663	0.89979	0.92331	0.94678	Phospho (STY)	_SLTEISTDFDRS(ph)SPPLQPPPVNSLTTENR_	0	0.49992	398
DIFYYEDDSEGEDIEK	TTF1	IPI00385712	1.2407	1.2324	0.94662	Phospho (STY)	_DIFYYEDDS(ph)EGEDIEK_	0	1	872
NRPTSISWDGLDSGK	PEBP1	IPI00795288	1.0183	0.91037	0.94639	Phospho (STY)	_NRPTS(ph)ISWDGLDSGK_	0	0.992255	52
STSEGAWPQLPSGLSMMR	GSDMD	IPI00793132	1.2002	1.1759	0.94631	2 Oxidation (M),Phospho (STY)	_S(ph)TSEGAWPQLPSGLSM(ox)M(ox)R_	0	0.464956	298
VSSPLPSPSAMTDAANSQAAAK	GATAD2B	IPI00103554	1.0848	1.1111	0.94628	Oxidation (M),2 Phospho (STY)	_VS(ph)SPLPS(ph)PSAM(ox)TDAANSQAAAK_	0	0.493324	334
FTGVASGSTGSTGSCSVGAK	TLK1	IPI00333559	0.80635	0.64555	0.94583	Phospho (STY)	_FTGVASGSTGS(ph)TGSCSVGAK_	0	0.48338	77
SHISDQSPLSSK	TMPO	IPI00216230	0.42503	0.42031	0.94515	Phospho (STY)	_SHISDQS(ph)PLSSK_	0	0.999816	351
SSVKTPEPVVPTAPELQPSTSTDQPVTSEPTSQVTR	MDC1	IPI00552897	1.4097	1.2571	0.94403	Phospho (STY)	_SSVKT(ph)PEPVVPTAPELQPSTSTDQPVTSEPTSQVTR_	0	0.703126	1157
EFITGDVEPTDAESEWHSENEEEEK	NAP1L4	IPI00017763	1.1614	1.0023	0.944	Phospho (STY)	_EFITGDVEPTDAESEWHS(ph)ENEEEEK_	0	0.982991	125
GPTSTSIDNIDGTPVRDER	RPRD2	IPI00384541	0.86898	0.88799	0.94399	Phospho (STY)	_GPTSTSIDNIDGT(ph)PVRDER_	0	1	723
LSPTSLVHPVMSTLPELSCK	LIMD1	IPI00003369	1.0297	0.99637	0.94326	Oxidation (M),Phospho (STY)	_LS(ph)PTSLVHPVM(ox)STLPELSCK_	0	0.99295	384
VQSLPSVPLSCAAYR	PNPLA2	IPI00550361	1.0118	1.0992	0.94315	Phospho (STY)	_VQS(ph)LPSVPLSCAAYR_	0	1	404
SDSQASLTVPLSPQVVR	SMCR8	IPI00152863	0.82429	0.84413	0.94294	Phospho (STY)	_S(ph)DSQASLTVPLSPQVVR_	0.02	0.499376	487
YSSEVATESPLDFTK	NOC3L	IPI00102815	1.1277	1.1487	0.94267	Phospho (STY)	_YSSEVATES(ph)PLDFTK_	0	0.997989	787
TLLSPSGTEPGAQAEGTDKSDLP	ADCY8	IPI00027356	1.4094	1.3845	0.94244	Phospho (STY)	_T(ph)LLSPSGTEPGAQAEGTDKSDLP_	0.04	0.582482	1229
RDSSESQLASTESDKPTTGR	C18orf25	IPI00059687	1.1243	1.0023	0.94227	2 Phospho (STY)	_RDS(ph)SES(ph)QLASTESDKPTTGR_	0	0.89817	66
SPVREPIDNLTPEER	RBM39	IPI00163505	1.0802	1.0767	0.94211	Phospho (STY)	_S(ph)PVREPIDNLTPEER_	0.01	1	136
YEYDPDISPPR	BUD13	IPI00013743	1.1059	1.0244	0.94211	Phospho (STY)	_YEYDPDIS(ph)PPR_	0	1	325
YTPTSPSYSPSSPEYTPTSPK	POLR2A	IPI00031627	0.2229	0.22069	0.94206	Phospho (STY)	_YTPTSPSYSPSSPEYTPTS(ph)PK_	0	0.83624	1857
NYPSQEELIK	BRCA1	IPI00945705	3.2212	3.1987	0.94191	Phospho (STY)	_NYPS(ph)QEELIK_	0.02	1	1546
MSCFSRPSMSPTPLDR	SRRM2	IPI00782992	1.0267	1.0263	0.94176	2 Oxidation (M),2 Phospho (STY)	_M(ox)SCFSRPS(ph)M(ox)S(ph)PTPLDR_	0	0.951891	2123
KISPPSYAR	CLASRP	IPI00013107	1.0983	1.0258	0.94176	Phospho (STY)	_KIS(ph)PPSYAR_	0	0.999999	285
ELSPPPGLPSK	KIF21A	IPI00425409	0.99361	0.92393	0.94124	Phospho (STY)	_ELS(ph)PPPGLPSK_	0	1	1212
THSTSSSLGSGESPFSR	NDRG3	IPI00644290	1.1233	1.0452	0.94105	Phospho (STY)	_THS(ph)TSSSLGSGESPFSR_	0	0.999859	344
NGSEADIDEGLYSR	UBA1	IPI00645078	1.1622	1.1091	0.94064	Phospho (STY)	_NGS(ph)EADIDEGLYSR_	0	1	46
AKADSPVNGLPK	CCNL2	IPI00066458	1.067	1.0599	0.94057	Phospho (STY)	_AKADS(ph)PVNGLPK_	0	1	369
SVSIQNITGVGNDENMSNTWK	AKAP13	IPI00065931	1.0149	0.96567	0.9404	Oxidation (M),Phospho (STY)	_S(ph)VSIQNITGVGNDENM(ox)SNTWK_	0	0.5	1908
LHSYSSPSTK	RBM15	IPI00102752	0.82132	0.73856	0.93986	Phospho (STY)	_LHSYS(ph)SPSTK_	0	0.479584	127
QSHSGSISPYPK	SRRM2	IPI00782992	1.0681	0.98647	0.93977	Phospho (STY)	_QSHSGSIS(ph)PYPK_	0	0.9823	994
VGSASSEGSIHVAMGNFR	RASAL3	IPI00329668	0.96871	0.92712	0.93879	Oxidation (M),Phospho (STY)	_VGS(ph)ASSEGSIHVAM(ox)GNFR_	0.02	0.993802	164
LSLQGHPTDLQTSNVK	SLAIN2	IPI00853278	0.71225	0.69882	0.93847	Phospho (STY)	_LS(ph)LQGHPTDLQTSNVK_	0.01	0.999991	391
NSSSPVSPASVPGQR	IRF2BPL	IPI00019205	0.86111	0.83747	0.93825	2 Phospho (STY)	_NSSS(ph)PVS(ph)PASVPGQR_	0	0.994775	659
NGSTAVAESVASPQK	TP53BP1	IPI00742743	0.89097	0.87405	0.93799	Phospho (STY)	_NGSTAVAESVAS(ph)PQK_	0	0.999827	1033
RISGLIYEETR	HIST2H4B;HIST1H4C;HIST1H4J;HIST1H4D;HIST1H4A;HIST2H4A;HIST1H4I;HIST1H4K;HIST1H4E;HIST1H4L;HIST1H4F;HIST1H4H;HIST4H4;HIST1H4B	IPI00453473	0.98477	0.90461	0.93798	Phospho (STY)	_RIS(ph)GLIYEETR_	0	1	48
VVNTDHGSPEQLQIPVTDSGR	C1orf55	IPI00167998	0.99866	0.95245	0.93791	Phospho (STY)	_VVNT(ph)DHGSPEQLQIPVTDSGR_	0	0.5	278
APEPPTQVGTLEAR	C16orf54	IPI00167951	1.1852	1.2285	0.93757	Phospho (STY)	_APEPPTQVGT(ph)LEAR_	0	0.999701	116
AVSVTPIR	MBNL1	IPI00021692	1.0972	1.1315	0.93727	Phospho (STY)	_AVSVT(ph)PIR_	0.03	0.993236	6
SVFGTPTLETANK	RANBP2	IPI00221325	0.42076	0.41233	0.93712	Phospho (STY)	_SVFGT(ph)PTLETANK_	0	0.999976	1144
GVVIPTWNISPIK	GON4L	IPI00375803	1.2631	1.0751	0.93627	Phospho (STY)	_GVVIPTWNIS(ph)PIK_	0	0.999887	346
TGSLTDEPADPAR	CDAN1	IPI00386747	1.2315	1.1763	0.93618	Phospho (STY)	_TGS(ph)LTDEPADPAR_	0.01	0.80501	286
SVSSNVASVSPIPAGSK	DYNC1LI1	IPI00007675	0.48869	0.47848	0.93617	Phospho (STY)	_SVSSNVASVS(ph)PIPAGSK_	0.02	0.958241	421
TISPSTSNNIPLMR	PRKD3;PRKD1	IPI00015538	1.4088	1.4217	0.93603	Oxidation (M),Phospho (STY)	_T(ph)ISPSTSNNIPLM(ox)R_	0	0.616137	389
AQTLPTSVVTITSESSPGK	SPTBN1	IPI00005614	0.92221	0.90996	0.9356	Phospho (STY)	_AQTLPTSVVTITSESS(ph)PGK_	0	0.959605	2341
AQSLIDLGSSSSTSSTASLSGNSPK	ITSN2	IPI00414027	1.6753	1.548	0.93529	Phospho (STY)	_AQS(ph)LIDLGSSSSTSSTASLSGNSPK_	0	0.985683	210
WDQTADQTPGATPK	SF3B1	IPI00026089	1.195	1.1309	0.93526	2 Phospho (STY)	_WDQTADQT(ph)PGAT(ph)PK_	0	0.999995	207
ATSPLCTSTASMVSSSPSTPSNIPQKPSQPAAK	CLIP1	IPI00013455	0.8974	0.88196	0.93526	Oxidation (M),Phospho (STY)	_AT(ph)SPLCTSTASM(ox)VSSSPSTPSNIPQKPSQPAAK_	0	0.499842	147
SGPTVTKVVTVVTTK	DDX46	IPI00939523	1.0735	0.72667	0.93506	3 Phospho (STY)	_S(ph)GPT(ph)VTKVVTVVT(ph)TK_	0.01	0.993754	257
AGGSPAPGPETPAISPSK	DUT	IPI00013679	1.5043	1.1694	0.93426	Phospho (STY)	_AGGSPAPGPETPAIS(ph)PSK_	0	0.997701	99
VLLGFSSDESDVEASPR	LEMD3	IPI00032491	1.3497	1.2865	0.93416	Phospho (STY)	_VLLGFSS(ph)DESDVEASPR_	0	0.850346	141
DASPINRWSPTR	PRPF4B	IPI00013721	0.99855	0.93802	0.93411	2 Phospho (STY)	_DAS(ph)PINRWS(ph)PTR_	0	0.999989	437
LESLSYQLSGLQK	LMNB2	IPI00009771	1.0758	1.0232	0.93396	Phospho (STY)	_LES(ph)LSYQLSGLQK_	0	0.999994	316
GDGVTPPAGTAAPAPPPLSQDVPGR	EHMT2	IPI00788863	0.74722	0.75228	0.93381	Phospho (STY)	_GDGVTPPAGTAAPAPPPLS(ph)QDVPGR_	0	0.999991	626
LEEPPELNRQSPNPR	IRF2BP2	IPI00376199	0.99666	1.0236	0.93376	Phospho (STY)	_LEEPPELNRQS(ph)PNPR_	0	1	175
DILQQVVDHLSPVSTMNK	DHX32	IPI00644447	5.1137	5.0282	0.93355	Oxidation (M),2 Phospho (STY)	_DILQQVVDHLS(ph)PVS(ph)TM(ox)NK_	0.06	0.516063	722
ETSFGSSENITMTSLSK	SYNRG	IPI00444646	1.0294	1.0905	0.93349	Oxidation (M),Phospho (STY)	_ETSFGS(ph)SENITM(ox)TSLSK_	0	0.996882	1069
LLEDSEESSEETVSR	DHX16	IPI00297178	0.28406	0.27053	0.93343	2 Phospho (STY)	_LLEDS(ph)EES(ph)SEETVSR_	0	0.999993	103
PGTPSDHQSQEASQFER	GIGYF2	IPI00647635	0.9583	0.96268	0.93337	Phospho (STY)	_PGT(ph)PSDHQSQEASQFER_	0	0.99729	404
KSPVGKSPPSTGSTYGSSQK	THRAP3	IPI00104050	0.72968	0.75418	0.93272	2 Phospho (STY)	_KS(ph)PVGKS(ph)PPSTGSTYGSSQK_	0.05	0.997448	320
QSSTPGSLFLSPPAPAPK	WNK1	IPI00004472	4.5327	4.4646	0.93212	Phospho (STY)	_QSSTPGSLFLS(ph)PPAPAPK_	0	0.751003	19
EGMNPSYDEYADSDEDQHDAYLER	SSRP1	IPI00005154	0.93609	0.99885	0.932	Oxidation (M),Phospho (STY)	_EGM(ox)NPSYDEYADS(ph)DEDQHDAYLER_	0	0.999786	444
VLAETPDSFEK	NUP88	IPI00001738	1.0712	1.0523	0.93164	Phospho (STY)	_VLAET(ph)PDSFEK_	0	0.999989	525
SPLLSASHSGNVTPTAPPYLQESSPR	TMEM55A	IPI00175029	1.1493	1.1532	0.93161	Phospho (STY)	_SPLLSASHSGNVTPTAPPYLQESS(ph)PR_	0	0.711172	33
SESLDPDSSMDTTLILK	CEP170	IPI00647185	1.2944	1.3294	0.93154	Oxidation (M),Phospho (STY)	_S(ph)ESLDPDSSM(ox)DTTLILK_	0	0.880047	909
TCNSPQNSTDSVSDIVPDSPFPGALGSDTR	USP10	IPI00291946	1.0918	1.0405	0.93123	Phospho (STY)	_TCNSPQNSTDS(ph)VSDIVPDSPFPGALGSDTR_	0	0.859432	223
SMGLPLQFGR	TGS1	IPI00291376	2.2676	2.0376	0.93117	Oxidation (M),Phospho (STY)	_S(ph)M(ox)GLPLQFGR_	0.01	1	96
TQFSSCESLLESR	MYO18B	IPI00306929	1.3402	1.2732	0.93107	Phospho (STY)	_TQFSS(ph)CESLLESR_	0.01	0.97291	2352
KSTGQLNLSTSPINSSSYLGYNSNAR	FRYL	IPI00739940	0.75987	0.69567	0.93063	Phospho (STY)	_KS(ph)TGQLNLSTSPINSSSYLGYNSNAR_	0.01	0.208906	1914
ALRASESGI	CD97	IPI00397229	1.3674	1.2906	0.93046	Phospho (STY)	_ALRAS(ph)ESGI_	0	0.858699	831
IGSLIDVNQSK	MAGOHB;MAGOH	IPI00872105	0.88242	0.82516	0.93009	Phospho (STY)	_IGS(ph)LIDVNQSK_	0.02	1	109
ASMSEFLESEDGEVEQQR	SUZ12	IPI00299526	1.3427	1.2219	0.93007	Oxidation (M),Phospho (STY)	_ASM(ox)SEFLES(ph)EDGEVEQQR_	0	1	546
SEESPVYSNSSVR	CENPC1	IPI00304885	0.89264	0.89491	0.92989	Phospho (STY)	_SEES(ph)PVYSNSSVR_	0	0.999998	538
SSTGPEPPAPTPLLAER	SRRM2	IPI00782992	1.0032	1.019	0.92985	Phospho (STY)	_S(ph)STGPEPPAPTPLLAER_	0	0.46717	357
AFGPGLQGGSAGSPAR	FLNA	IPI00333541	0.97807	1.051	0.92961	Phospho (STY)	_AFGPGLQGGSAGS(ph)PAR_	0	1	1084
SVSSPTSSNTPTPTK	SPECC1	IPI00291032	0.92207	0.95671	0.92933	Phospho (STY)	_S(ph)VSSPTSSNTPTPTK_	0	0.79859	131
AESPAEKVPEESVLPLVQK	ACIN1	IPI00007334	1.1854	0.92407	0.92921	Phospho (STY)	_AES(ph)PAEKVPEESVLPLVQK_	0	1	490
KNQKPSQVNGAPGSPTEPAGQK	MYBBP1A	IPI00607584	1.1212	1.0284	0.9291	Phospho (STY)	_KNQKPSQVNGAPGS(ph)PTEPAGQK_	0	0.959161	1267
AQTPPGPSLSGSKSPCPQEK	SRRM2	IPI00782992	1.2101	0.84068	0.92883	2 Phospho (STY)	_AQT(ph)PPGPSLSGSKS(ph)PCPQEK_	0.01	0.995719	1014
VQSGMGLILQGYESGSEEEGEIHEK	PRPF4B	IPI00013721	1.128	1.0345	0.92837	Oxidation (M),2 Phospho (STY)	_VQSGM(ox)GLILQGYES(ph)GS(ph)EEEGEIHEK_	0	0.994183	142
SSGSVASLPQSDR	CLASP2	IPI00796485	0.99726	0.91394	0.92825	Phospho (STY)	_S(ph)SGSVASLPQSDR_	0.01	0.360526	32
GESPPTPPGQPPISPK	INPP5D;LOC646743	IPI00329213	1.0937	1.0631	0.92791	2 Phospho (STY)	_GESPPT(ph)PPGQPPIS(ph)PK_	0	1	971
TVGTPIASVPGSTNTGTVPGSEK	PSMD1	IPI00299608	1.2828	0.96347	0.92789	Phospho (STY)	_TVGT(ph)PIASVPGSTNTGTVPGSEK_	0	0.860156	273
SSSTELLSHYDSDIK	ARHGAP15	IPI00182116	1.1637	1.1156	0.92782	Phospho (STY)	_SSS(ph)TELLSHYDSDIK_	0	0.940678	212
RIDISPSTLR	BCLAF1	IPI00006079	0.96754	0.94351	0.92714	Phospho (STY)	_RIDIS(ph)PSTLR_	0	0.996463	658
SIPLECPLSSPK	AKAP1	IPI00022585	1.0194	0.94429	0.92601	Phospho (STY)	_SIPLECPLSS(ph)PK_	0.01	0.943966	193
NTLQPEEALSTSDPRVSPR	CARD11	IPI00869011	0.58976	0.61422	0.92591	Phospho (STY)	_NTLQPEEALSTSDPRVS(ph)PR_	0.02	0.999334	886
LSTTPSPTSSLHEDGVEDFRR	TOX4	IPI00006586	0.99123	1.0071	0.92589	2 Phospho (STY)	_LSTTPS(ph)PTSS(ph)LHEDGVEDFRR_	0	0.921095	178
LRSLLDLENGR	PPL	IPI00298057	1.6059	1.5873	0.92587	Phospho (STY)	_LRS(ph)LLDLENGR_	0.01	1	810
RLSPLEALSSGR	WDFY4	IPI00887548	1.6059	1.5873	0.92587	Phospho (STY)	_RLS(ph)PLEALSSGR_	0.01	0.99999	2305
DRTPPHLLYSDR	RBM15B	IPI00175136	0.99477	0.93109	0.92586	Phospho (STY)	_DRT(ph)PPHLLYSDR_	0	1	532
SSPELLPSGVTDENEVTTAVTEK	EPS15	IPI00292134	1.1228	1.1408	0.92559	Phospho (STY)	_S(ph)SPELLPSGVTDENEVTTAVTEK_	0	0.499995	562
DSALAEAPEGLSPAPPAR	USP42	IPI00784612	0.80678	0.82747	0.92555	Phospho (STY)	_DSALAEAPEGLS(ph)PAPPAR_	0	1	856
TPSSCSSSLDSIK	CASC5	IPI00220694	0.96439	0.89711	0.92524	Phospho (STY)	_TPS(ph)SCSSSLDSIK_	0	0.959274	1845
TEEARPSPAPGPGTPTGTPTR	TBC1D10B	IPI00878181	0.93158	0.93586	0.92519	2 Phospho (STY)	_TEEARPSPAPGPGT(ph)PTGTPT(ph)R_	0	0.999499	148
ANDEANQSDTSVSLSEPK	FGFR1OP	IPI00013076	1.5518	1.3666	0.92448	Phospho (STY)	_ANDEANQSDTSVSLS(ph)EPK_	0.03	0.838946	209
TKPTQAAGPSSPQKPPTPEETK	XRCC1	IPI00002564	0.97208	0.96854	0.92415	2 Phospho (STY)	_TKPTQAAGPSS(ph)PQKPPT(ph)PEETK_	0	0.977979	447
EGSDSYAITFR	PLCG2	IPI00329185	1.2288	1.1895	0.92349	Phospho (STY)	_EGS(ph)DSYAITFR_	0.03	0.999579	677
SPQNQYPAELMR	MCM7	IPI00299904	1.0173	1.0126	0.92331	Oxidation (M),Phospho (STY)	_S(ph)PQNQYPAELM(ox)R_	0.01	1	121
NSSTPGLQVPVSPTVPIQNQK	MLL	IPI00009286	1.428	1.3345	0.92324	Phospho (STY)	_NSSTPGLQVPVS(ph)PTVPIQNQK_	0	0.998211	3036
LSLSPLR	MAP1S	IPI00296485	1.1127	1.1006	0.92281	Phospho (STY)	_LSLS(ph)PLR_	0.01	0.999999	657
RASGQAFELILSPR	STMN1	IPI00921996	0.31784	0.32984	0.92259	Phospho (STY)	_RAS(ph)GQAFELILSPR_	0	1	16
THTTALAGRSPSPASGR	SRRM2	IPI00782992	0.98637	0.99984	0.92258	2 Phospho (STY)	_THTTALAGRS(ph)PS(ph)PASGR_	0	0.999999	295
FNISSHNQSPK	ANAPC1	IPI00033907	0.77967	0.82279	0.92256	Phospho (STY)	_FNISSHNQS(ph)PK_	0	0.997672	377
HGLTSGSASPPPPALPLYPDPVR	ZNF592	IPI00022460	0.93809	1.0446	0.92244	Phospho (STY)	_HGLTSGSAS(ph)PPPPALPLYPDPVR_	0	0.6735	691
SSQPSPTAVPASDSPPTK	MAP7D1	IPI00654605	1.1879	1.1451	0.92212	Phospho (STY)	_SSQPS(ph)PTAVPASDSPPTK_	0.01	0.97021	116
SPSLDNPTPFPNLGPSENPLK	IRF3	IPI00646709	1.3102	1.1927	0.92156	Phospho (STY)	_S(ph)PSLDNPTPFPNLGPSENPLK_	0	0.841159	173
LFQLGPPSPVK	PTTG1;PTTG2	IPI00003494	1.0862	1.0636	0.92146	Phospho (STY)	_LFQLGPPS(ph)PVK_	0	1	165
CAPSAGSPAAAVGR	MEPCE	IPI00021320	1.0072	1.0124	0.92136	Phospho (STY)	_CAPSAGS(ph)PAAAVGR_	0	0.999999	60
SSSPVTELASR	SRRM2	IPI00782992	0.9919	1.008	0.92128	2 Phospho (STY)	_S(ph)SS(ph)PVTELASR_	0	0.500127	1101
KPVIPVLSSTILPSTYQIR	PIK3R4	IPI00024006	1.2379	1.1206	0.9202	Phospho (STY)	_KPVIPVLS(ph)STILPSTYQIR_	0.03	0.333333	925
GDPPRLSPDPVAGSAVSQELR	WRAP53	IPI00306087	1.4588	1.4249	0.92008	Phospho (STY)	_GDPPRLS(ph)PDPVAGSAVSQELR_	0	1	54
SDSASSEPVGIYQGFEK	PRKCD	IPI00329236	0.84724	0.72777	0.92007	Phospho (STY)	_S(ph)DSASSEPVGIYQGFEK_	0	0.499682	302
TSTTGSILNLNLDR	ZMYND8	IPI00418316	1.186	1.1764	0.92004	Phospho (STY)	_TSTTGS(ph)ILNLNLDR_	0.03	0.929465	541
IDTHPSPSHSSTVK	THOC2	IPI00915022	0.98679	0.95272	0.91979	Phospho (STY)	_IDTHPS(ph)PSHSSTVK_	0	0.998191	1417
SLSNSNPDISGTPTSPDDEVR	DOCK7	IPI00513791	0.8938	0.85576	0.91976	Phospho (STY)	_SLSNS(ph)NPDISGTPTSPDDEVR_	0	0.996213	900
SEPSLEPESFR	ZDHHC5	IPI00328272	0.99221	0.90049	0.91924	Phospho (STY)	_S(ph)EPSLEPESFR_	0.01	0.999752	398
SPGLVPPSPEFAPR	ZNF768	IPI00747877	2.2648	2.0085	0.91901	2 Phospho (STY)	_S(ph)PGLVPPS(ph)PEFAPR_	0.02	1	90
CQVAFSYLPQNDDELELK	SH3KBP1	IPI00294962	1.068	1.0638	0.91834	Phospho (STY)	_CQVAFS(ph)YLPQNDDELELK_	0	1	108
SPNELVDDLFK	NSFL1C	IPI00397571	0.92543	0.88523	0.918	Phospho (STY)	_S(ph)PNELVDDLFK_	0	1	116
CPSQSSSRPAAMISQPPTPPTGQPVR	LARP1	IPI00185919	0.74551	0.67418	0.91795	Oxidation (M),Phospho (STY)	_CPS(ph)QSSSRPAAM(ox)ISQPPTPPTGQPVR_	0	0.851761	1056
RPPPAPPVTVSSPPFPVPVYTR	ADAM8	IPI00019158	1.0203	0.93999	0.91769	Phospho (STY)	_RPPPAPPVTVSS(ph)PPFPVPVYTR_	0	0.925272	758
ATDIPASASPPPVAGVPFFK	ZNF687	IPI00395813	1.1077	1.023	0.91735	Phospho (STY)	_ATDIPASAS(ph)PPPVAGVPFFK_	0	0.999996	253
METVSNASSSSNPSSPGR	PDS5B	IPI00240812	1.0272	0.92295	0.91703	Oxidation (M),Phospho (STY)	_M(ox)ETVSNASSSSNPSS(ph)PGR_	0	0.99971	1166
VLLGFSSDESDVEASPR	LEMD3	IPI00032491	1.4143	1.322	0.91616	Phospho (STY)	_VLLGFSSDES(ph)DVEASPR_	0	0.81951	144
FGQAATMEGIGAIGGTPPAFNR	NONO	IPI00304596	0.72753	0.65795	0.91601	Oxidation (M),Phospho (STY)	_FGQAATM(ox)EGIGAIGGT(ph)PPAFNR_	0.02	1	450
LVGMDPEQASVTNQNEYAR	ZDHHC20	IPI00398974	1.218	1.0056	0.91574	Oxidation (M),Phospho (STY)	_LVGM(ox)DPEQASVT(ph)NQNEYAR_	0	0.92814	307
STSPVTDPSIPIR	ELF4	IPI00170744	1.1076	0.92981	0.91572	Phospho (STY)	_STS(ph)PVTDPSIPIR_	0	0.992728	188
AGPCSLSQGNLSPNWPR	ARHGAP6	IPI00011219	1.23	1.0668	0.91537	Phospho (STY)	_AGPCSLS(ph)QGNLSPNWPR_	0	0.998525	772
METVSNASSSSNPSSPGR	PDS5B	IPI00240812	1.2418	0.8961	0.91534	Oxidation (M),Phospho (STY)	_M(ox)ETVSNASSSSNPS(ph)SPGR_	0	0.499996	1165
SLSPGGAALGYR	RBM15	IPI00102752	0.93615	0.92031	0.91475	Phospho (STY)	_SLS(ph)PGGAALGYR_	0	0.99999	294
ESKEEETSIDVAGKPNEVTK	SLC16A1	IPI00024650	0.85408	0.84208	0.91451	Phospho (STY)	_ESKEEETS(ph)IDVAGKPNEVTK_	0.01	0.891256	467
AVTTVTQSTPVPGPSVPPPEELQVSPGPR	HCFC1	IPI00019848	0.99202	0.92211	0.91427	Phospho (STY)	_AVTTVTQSTPVPGPSVPPPEELQVS(ph)PGPR_	0	1	1507
FITLLLPGGAQTAVRPGSPSTSTMR	TRRAP	IPI00069084	1.0629	0.9602	0.91424	Oxidation (M),Phospho (STY)	_FITLLLPGGAQTAVRPGS(ph)PSTSTM(ox)R_	0	0.708165	1628
VTNGAFTGEISPGMIK	TPI1;TPI1P1	IPI00465028	1.2454	1.1301	0.91417	Oxidation (M),Phospho (STY)	_VTNGAFTGEIS(ph)PGM(ox)IK_	0	0.999992	117
STSAPQMSPGSSDNQSSSPQPAQQK	UBAP2L	IPI00514856	1.0198	0.99708	0.91399	Oxidation (M),Phospho (STY)	_STSAPQM(ox)S(ph)PGSSDNQSSSPQPAQQK_	0	0.333333	467
TDSVIIADQTPTPTR	ATF7	IPI00015147	1.3402	1.4853	0.91393	Phospho (STY)	_T(ph)DSVIIADQTPTPTR_	0	0.815099	42
REEQTDTSDGESVTHHIR	GNL1	IPI00396387	1.2658	1.1891	0.91389	2 Phospho (STY)	_REEQT(ph)DT(ph)SDGESVTHHIR_	0.04	0.886385	48
EGEAPAESESLLR	BIVM-ERCC5;ERCC5	IPI00477535	0.79921	0.74517	0.91384	Phospho (STY)	_EGEAPAESES(ph)LLR_	0	0.61322	699
WIPLSSDAQAPLAQPESPTASAGDEPR	OTUD7B	IPI00024658	0.9833	0.83895	0.91308	Phospho (STY)	_WIPLSSDAQAPLAQPES(ph)PTASAGDEPR_	0	0.993128	449
SGIETFSPPPPPPK	SGK223	IPI00739386	1.0007	0.91761	0.91296	Phospho (STY)	_SGIETFS(ph)PPPPPPK_	0	1	712
RSSSDLITLPATTPPCPTK	SH3PXD2A	IPI00640092	0.77778	0.89174	0.91295	Phospho (STY)	_RS(ph)SSDLITLPATTPPCPTK_	0	0.402353	818
LPALGEAHVSPEVATADK	PHRF1	IPI00001813	1.1146	0.95107	0.91268	Phospho (STY)	_LPALGEAHVS(ph)PEVATADK_	0	0.999394	1229
SPGASNFSTLPK	USP15	IPI00000728	1.7848	1.4479	0.91239	Phospho (STY)	_S(ph)PGASNFSTLPK_	0.01	0.999946	229
SSSPAPADIAQTVQEDLR	G3BP1	IPI00012442	1.0369	1.0484	0.91223	Phospho (STY)	_S(ph)SSPAPADIAQTVQEDLR_	0	0.333333	230
ANSDIISLNFR	FAM110B	IPI00478176	2.2486	1.9644	0.91185	Phospho (STY)	_ANS(ph)DIISLNFR_	0	1	301
GVQVPASPDTVPQPSLR	PHF16	IPI00006077	1.671	1.6881	0.91165	Phospho (STY)	_GVQVPAS(ph)PDTVPQPSLR_	0.02	0.962739	85
GEESEVTVGGLEPGR	TNXB	IPI00025276	1.0711	0.96827	0.91165	Phospho (STY)	_GEES(ph)EVTVGGLEPGR_	0.02	0.996994	2218
IPGSPAVTAASSNTDMTYGGLASPK	MYCBP2	IPI00289776	1.0504	1.0782	0.91141	Oxidation (M),Phospho (STY)	_IPGSPAVTAASSNTDM(ox)TYGGLAS(ph)PK_	0	0.999509	2315
ELSPAGSISK	PARN	IPI00294744	1.0206	1.0188	0.91141	Phospho (STY)	_ELS(ph)PAGSISK_	0	0.999991	619
MAPPVDDLSPK	PHF3	IPI00170770	1.0957	1.0088	0.91136	Oxidation (M),Phospho (STY)	_M(ox)APPVDDLS(ph)PK_	0	1	1133
SLVGGLLQSK	NUP98	IPI00337397	1.0594	1.1407	0.91128	Phospho (STY)	_S(ph)LVGGLLQSK_	0	1	1026
AFLPVTSPNK	CD83	IPI00006003	2.1956	2.0242	0.91111	Phospho (STY)	_AFLPVTS(ph)PNK_	0.03	0.931431	189
SSTPLPTISSSAENTR	TMPO	IPI00030131	0.92695	0.83089	0.91111	Phospho (STY)	_SST(ph)PLPTISSSAENTR_	0	0.943759	160
EGSEFSFSDGEVAEK	RIOK2	IPI00306406	1.3474	1.3506	0.91104	2 Phospho (STY)	_EGS(ph)EFSFS(ph)DGEVAEK_	0	1	332
MLPHAPGVQMQAIPEDAIPEESGDEDEDDPDKR	HDAC1	IPI00013774	1.2756	1.1843	0.91071	2 Oxidation (M),Phospho (STY)	_M(ox)LPHAPGVQM(ox)QAIPEDAIPEES(ph)GDEDEDDPDKR_	0	1	393
LGLHVTPSNVDQVSTPPAAK	BAZ1A	IPI00412415	1.1356	1.0465	0.91071	Phospho (STY)	_LGLHVTPSNVDQVS(ph)TPPAAK_	0.01	0.5	1546
HIVSNDSSDSDDESHEPK	PLA2G4A	IPI00026108	1.0297	1.0901	0.91037	Phospho (STY)	_HIVSNDSSDS(ph)DDESHEPK_	0	0.938813	437
LGAGEGGEASVSPEK	TCOF1	IPI00815713	1.0471	0.96482	0.91006	Phospho (STY)	_LGAGEGGEASVS(ph)PEK_	0	0.999998	1415
LQSPLPGESAAK	RFX7	IPI00640136	1.3316	1.2181	0.90985	Phospho (STY)	_LQS(ph)PLPGESAAK_	0	1	322
VSSPVFGATSSIK	RBBP8	IPI00304023	1.3186	1.1615	0.90976	Phospho (STY)	_VS(ph)SPVFGATSSIK_	0	0.947583	326
TFSLTEVR	KIF4A	IPI00178150	1.192	1.2792	0.90968	Phospho (STY)	_TFS(ph)LTEVR_	0	0.99985	801
SPQLSDFGLER	SKA3	IPI00333014	1.0788	1.0766	0.90933	Phospho (STY)	_S(ph)PQLSDFGLER_	0.02	0.999999	155
LFDQQLSPGLRPR	INPP5D;LOC646743	IPI00329213	0.9779	1.0097	0.90932	Phospho (STY)	_LFDQQLS(ph)PGLRPR_	0	1	243
AVSLLTSPAAGIK	MDM1	IPI00303260	0.83971	0.82134	0.9089	Phospho (STY)	_AVSLLTS(ph)PAAGIK_	0	0.988247	584
SQDATFSPGSEQAEK	ZC3HC1	IPI00301421	0.98318	0.88819	0.90884	Phospho (STY)	_SQDATFSPGS(ph)EQAEK_	0	0.819574	338
GEAAAERPGEAAVASSPSK	MARCKS	IPI00219301	0.77697	0.85717	0.9088	Phospho (STY)	_GEAAAERPGEAAVASS(ph)PSK_	0	0.695012	27
SAMDSPVPASMFAPEPSSPGAAR	GTPBP1	IPI00010463	1.2761	1.2112	0.90863	2 Oxidation (M),Phospho (STY)	_SAM(ox)DSPVPASM(ox)FAPEPS(ph)SPGAAR_	0	0.5	24
ANTLSHFPIECQEPPQPAR	TBC1D1	IPI00164610	1.3437	1.4286	0.90846	Phospho (STY)	_ANT(ph)LSHFPIECQEPPQPAR_	0	0.928394	596
RPPSPDVIVLSDNEQPSSPR	GATAD2A	IPI00478128	1.3283	1.2266	0.90808	2 Phospho (STY)	_RPPS(ph)PDVIVLS(ph)DNEQPSSPR_	0	1	126
MPQDGSDDEDEEWPTLEK	BYSL	IPI00328987	1.1953	0.9936	0.9079	Oxidation (M),Phospho (STY)	_M(ox)PQDGS(ph)DDEDEEWPTLEK_	0	1	98
SPSFGEDYYGPSR	CLK3	IPI00847415	0.99246	1.0101	0.90785	2 Phospho (STY)	_S(ph)PS(ph)FGEDYYGPSR_	0	1	224
TVGTPIASVPGSTNTGTVPGSEK	PSMD1	IPI00299608	1.1049	0.96907	0.90732	Phospho (STY)	_T(ph)VGTPIASVPGSTNTGTVPGSEK_	0.03	0.659388	270
TEEDSKSIKSDVPVYLK	CEP170	IPI00647185	1.1399	1.1456	0.90691	2 Phospho (STY)	_TEEDS(ph)KSIKS(ph)DVPVYLK_	0.02	0.653919	322
SPSPGPNHTSNSSNASNATVVPQNSSAR	WAC	IPI00256605	1.0004	0.91356	0.90613	2 Phospho (STY)	_S(ph)PS(ph)PGPNHTSNSSNASNATVVPQNSSAR_	0	0.997341	523
MDRTPPPPTLSPAAITVGR	PHC3	IPI00302149	1.1794	1.059	0.90603	Oxidation (M),2 Phospho (STY)	_M(ox)DRT(ph)PPPPTLS(ph)PAAITVGR_	0	0.999997	628
ALTPASLQK	ANAPC5	IPI00008247	1.8205	1.6683	0.90569	Phospho (STY)	_ALT(ph)PASLQK_	0.04	0.999212	232
VEGNAVACPVSSAQSPPHSAGAPAAK	MLL3;BAGE3	IPI00916332	1.674	1.5332	0.90517	Phospho (STY)	_VEGNAVACPVSSAQS(ph)PPHSAGAPAAK_	0	0.99039	3758
THTTALAGRSPSPASGR	SRRM2	IPI00782992	1.0641	1.0042	0.90513	2 Phospho (STY)	_THTTALAGRS(ph)PSPAS(ph)GR_	0	0.977702	300
RGSLEMSSDGEPLSR	AEBP2	IPI00796417	0.85629	0.81979	0.90489	Oxidation (M),Phospho (STY)	_RGS(ph)LEM(ox)SSDGEPLSR_	0	1	206
QSATEIPLPMLPLADTEK	2021-09-01	IPI00790521	1.2926	1.2712	0.90473	Oxidation (M),Phospho (STY)	_QS(ph)ATEIPLPM(ox)LPLADTEK_	0	0.952304	320
AAAAAAAATMALAAPSSPTPESPTMLTK	INCENP	IPI00876972	1.8597	1.7019	0.90442	2 Oxidation (M),Phospho (STY)	_AAAAAAAATM(ox)ALAAPSSPTPES(ph)PTM(ox)LTK_	0.02	0.418777	148
TPSIQPSLLPHAAPFAK	NUP214	IPI00646361	1.2443	1.1386	0.90439	Phospho (STY)	_TPS(ph)IQPSLLPHAAPFAK_	0	0.984006	1012
AISSANLLVR	EML3	IPI00852659	1.0268	0.97203	0.90431	Phospho (STY)	_AIS(ph)SANLLVR_	0	0.995864	177
SQSLPTTLLSPVR	SSFA2	IPI00400812	1.2377	1.0122	0.90429	Phospho (STY)	_SQS(ph)LPTTLLSPVR_	0	0.996765	739
TDQGILVTNQDACALASSVSSPVK	MGA	IPI00943971	1.3244	1.0864	0.90421	Phospho (STY)	_TDQGILVTNQDACALASSVSS(ph)PVK_	0	0.973937	56
SSPGAVAGLSNAPGTPR	SSBP4	IPI00013257	1.2944	1.1545	0.90387	Phospho (STY)	_S(ph)SPGAVAGLSNAPGTPR_	0	0.5	341
LLLAADPGGSPAQR	ATAT1	IPI00329132	1.3512	1.2456	0.90351	Phospho (STY)	_LLLAADPGGS(ph)PAQR_	0	1	315
EAALPPVSPLK	EIF4G1	IPI00925413	1.0133	0.94568	0.90308	Phospho (STY)	_EAALPPVS(ph)PLK_	0	1	1238
SVVTGDVHGTPATK	HERC2	IPI00005826	1.1128	0.97707	0.90294	Phospho (STY)	_SVVTGDVHGT(ph)PATK_	0.05	0.978713	272
FSPVTPK	ZYX	IPI00941977	0.99277	0.9105	0.90251	Phospho (STY)	_FS(ph)PVTPK_	0.02	0.999047	276
PLEGSSSEDSPPEGQAPPSHSPR	GTF3C1	IPI00414482	1.0065	0.98092	0.90236	Phospho (STY)	_PLEGSSSEDSPPEGQAPPSHS(ph)PR_	0	0.976458	1877
TASPLPLRPDAPVEKSPEETATQVPSLESLTLK	CHD8	IPI00398992	1.0468	0.96558	0.90166	2 Phospho (STY)	_T(ph)ASPLPLRPDAPVEKS(ph)PEETATQVPSLESLTLK_	0.01	0.980496	2008
YTAGSASPTPTFK	KIAA1109	IPI00852643	1.234	1.1184	0.90162	Phospho (STY)	_YTAGSAS(ph)PTPTFK_	0	0.811221	2603
TPSNTPSAEADWSPGLELHPDYK	SAMHD1	IPI00294739	1.16	1.1645	0.90139	Phospho (STY)	_TPSNTPSAEADWS(ph)PGLELHPDYK_	0	0.996498	33
IRTSPTFR	RPL23A;SNORD4A	IPI00789159	1.1535	1	0.90131	Phospho (STY)	_IRTSPT(ph)FR_	0	0.68653	83
RVSGEPQQSGDGSLSPQAEAIEVAAGESAGR	CLIC6	IPI00394749	0.98142	0.89778	0.90104	2 Phospho (STY)	_RVS(ph)GEPQQSGDGSLS(ph)PQAEAIEVAAGESAGR_	0	0.999972	305
LDNVPHTPSSYIETLPK	NAP1L4	IPI00017763	0.84159	0.79954	0.90102	Phospho (STY)	_LDNVPHT(ph)PSSYIETLPK_	0	0.979723	51
NLPVTIISQDFGDASPR	CARD11	IPI00869011	1.0192	1.0172	0.9007	Phospho (STY)	_NLPVTIISQDFGDAS(ph)PR_	0	1	466
EPSVQEATSTSDILK	SRRM1	IPI00328293	0.78388	0.70983	0.90066	Phospho (STY)	_EPSVQEAT(ph)STSDILK_	0	0.450562	240
TASESISNLSEAGSIK	CLIP1	IPI00013455	0.61368	0.55559	0.90047	Phospho (STY)	_TASESISNLS(ph)EAGSIK_	0	0.999997	200
GGPASPGGLQGLETR	HJURP	IPI00301465	1.9605	1.7025	0.89992	Phospho (STY)	_GGPAS(ph)PGGLQGLETR_	0.03	1	473
SKTPTGPELDTSYK	SYNE1	IPI00386444	1.9155	1.5649	0.89976	Phospho (STY)	_S(ph)KTPTGPELDTSYK_	0	0.499333	8358
SIQPYQIPITGPAAVTSQSPVPCK	C18orf8	IPI00149964	1.2136	1.1094	0.89848	Phospho (STY)	_SIQPYQIPITGPAAVTSQS(ph)PVPCK_	0	0.873232	329
EAPTEYASICVR	BTLA	IPI00376243	1.1015	0.97701	0.89839	Phospho (STY)	_EAPTEY(ph)ASICVR_	0.01	0.676211	282
YQDEVFGGFVTEPQEESEEEVEEPEER	G3BP1	IPI00012442	1.0979	1.022	0.89794	Phospho (STY)	_YQDEVFGGFVTEPQEES(ph)EEEVEEPEER_	0	0.999999	149
LMHLTSEELNPNPDK	NUDCD1	IPI00797537	2.8333	2.5574	0.89777	Oxidation (M),Phospho (STY)	_LM(ox)HLTS(ph)EELNPNPDK_	0.03	0.656703	388
LIDRTESLNR	LOC100133284;LSP1	IPI00554652	1.0515	1.0622	0.89777	Phospho (STY)	_LIDRTES(ph)LNR_	0.01	0.996621	332
SGAQASSTPLSPTR	LMNA	IPI00021405	0.7266	0.66519	0.89727	2 Phospho (STY)	_SGAQASST(ph)PLS(ph)PTR_	0	0.997803	22
LVLAESPQPK	FAM193A	IPI00607859	0.92098	0.77577	0.89664	Phospho (STY)	_LVLAES(ph)PQPK_	0	1	1144
SSDYQFPSSPFTDTLK	FAM208A	IPI00790098	1.0272	0.79821	0.89646	Phospho (STY)	_SSDYQFPSSPFT(ph)DTLK_	0	0.972508	982
HIEPELAGRDSPIR	C7orf28B;CCZ1	IPI00477526	1.1174	1.0125	0.89635	Phospho (STY)	_HIEPELAGRDS(ph)PIR_	0.01	1	267
VSPSDTTPLVSR	CHD8	IPI00398992	1.0755	1.0059	0.89621	Phospho (STY)	_VS(ph)PSDTTPLVSR_	0	0.998536	2046
SPSSVTGNALWK	TERF2IP	IPI00008961	1.0159	0.94559	0.89618	Phospho (STY)	_S(ph)PSSVTGNALWK_	0	0.998758	154
TLCGTPNYIAPEVLSK	PLK1	IPI00021248	1.2582	1.1406	0.8959	Phospho (STY)	_TLCGT(ph)PNYIAPEVLSK_	0	0.98547	214
VERPPSPFSMAPQASLPPVPPR	CBL	IPI00027269	1.1547	1.1634	0.89574	Oxidation (M),Phospho (STY)	_VERPPS(ph)PFSM(ox)APQASLPPVPPR_	0	0.948849	483
AGSSTPGDAPPAVAEVQGR	HUWE1	IPI00179298	1.1584	1.1133	0.89552	Phospho (STY)	_AGS(ph)STPGDAPPAVAEVQGR_	0	0.864165	2889
WESQQDVSQTTVSR	KIF13B	IPI00021753	1.1748	1.1657	0.8954	Phospho (STY)	_WES(ph)QQDVSQTTVSR_	0	1	1410
VLSLETYPVSSPK	ATP13A3	IPI00847139	1.2834	1.1867	0.89534	Phospho (STY)	_VLSLETYPVSS(ph)PK_	0	0.856202	98
LPEASQSPLVLK	MTA1	IPI00012773	1.0698	0.80431	0.89508	Phospho (STY)	_LPEASQS(ph)PLVLK_	0	0.996585	522
SPSFASEWDEIEK	ANKS1A	IPI00395663	1.0173	0.97387	0.89491	Phospho (STY)	_SPS(ph)FASEWDEIEK_	0	0.816987	663
LDLDLTADSQPPVFK	TRIM28	IPI00438229	1.0535	0.99973	0.89484	Phospho (STY)	_LDLDLTADS(ph)QPPVFK_	0	0.999992	501
LGVSVSPSR	ZC3H18	IPI00908725	1.2274	1.0467	0.89463	Phospho (STY)	_LGVSVS(ph)PSR_	0	0.999997	558
ALSPAELR	SCRIB	IPI00410666	1.2211	1.064	0.89445	Phospho (STY)	_ALS(ph)PAELR_	0	1	1486
PSLPSISR	HFM1	IPI00852603	1.2211	1.064	0.89445	Phospho (STY)	_PSLPSIS(ph)R_	0.02	0.992751	1222
PSLSLSPR	POMZP3	IPI00924772	1.2211	1.064	0.89445	Phospho (STY)	_PSLSLS(ph)PR_	0.03	0.900007	82
RRSPSPTPTPGPSR	CENPA	IPI00027152	1.1098	0.99626	0.8939	2 Phospho (STY)	_RRS(ph)PS(ph)PTPTPGPSR_	0	0.999997	17
SRVSVSPGRTSVTK	SRRM1	IPI00328293	0.82464	0.76009	0.89369	3 Phospho (STY)	_SRVS(ph)VS(ph)PGRTS(ph)VTK_	0	0.970302	436
GVTQEVDGLSQTDGTLTYFDK	ATP11C	IPI00396234	1.3247	1.24	0.8929	Phospho (STY)	_GVTQEVDGLS(ph)QTDGTLTYFDK_	0	0.995661	445
VPSPGMEEAGCSR	UIMC1	IPI00384342	1.1377	1.0632	0.89271	Oxidation (M),Phospho (STY)	_VPS(ph)PGM(ox)EEAGCSR_	0	1	654
IDISPSTFR	THRAP3	IPI00104050	1.0269	0.91632	0.8927	Phospho (STY)	_IDISPST(ph)FR_	0	0.541707	685
LPNNSSRPSTPTINVLESK	EZH2	IPI00376787	1.1271	1.0382	0.89245	Phospho (STY)	_LPNNSSRPS(ph)TPTINVLESK_	0	0.499338	371
ALSTDCTPSGDLSPLSR	AGAP2	IPI00217393	1.3777	1.2259	0.89237	Phospho (STY)	_ALS(ph)TDCTPSGDLSPLSR_	0	0.996225	808
VEETSPLGNAR	NKTR	IPI00295022	1.212	1.1654	0.89188	Phospho (STY)	_VEETS(ph)PLGNAR_	0.01	0.969181	1146
TLSSPTEPVKR	PSMB10	IPI00027933	1.1215	0.93333	0.89181	Phospho (STY)	_TLSS(ph)PTEPVKR_	0	0.807336	230
LPSSPVYEDAASFK	CTTN	IPI00746806	1.2787	1.104	0.89136	Phospho (STY)	_LPSS(ph)PVYEDAASFK_	0	0.997304	381
VVIKLSPQACSFTK	ZNF318	IPI00413365	0.94316	1	0.89084	Phospho (STY)	_VVIKLS(ph)PQACSFTK_	0	0.999999	1856
SFLVIVDGSPK	GZF1	IPI00033892	1.0558	0.95751	0.89046	Phospho (STY)	_SFLVIVDGS(ph)PK_	0	1	613
QITQEEDDSDEEVAPENFFSLPEK	PRCC	IPI00294618	1.0291	1.0087	0.89023	Phospho (STY)	_QITQEEDDS(ph)DEEVAPENFFSLPEK_	0	0.999022	267
RREEGPPPPSPDGASSDAEPEPPSGR	SMC4	IPI00411559	1.117	1.0027	0.88979	Phospho (STY)	_RREEGPPPPSPDGASS(ph)DAEPEPPSGR_	0	0.928445	28
SFNYSPNSSTSEVSSTSASK	RPRD2	IPI00384541	1.2237	1.0926	0.88968	Phospho (STY)	_SFNYS(ph)PNSSTSEVSSTSASK_	0	0.999951	593
ESLPVSGEESQLTPEK	AKAP11	IPI00007411	0.62156	0.91703	0.88957	Phospho (STY)	_ESLPVSGEESQLT(ph)PEK_	0	0.991462	981
LDIDSPPITAR	PKM2	IPI00941899	1.0582	0.90268	0.88938	Phospho (STY)	_LDIDS(ph)PPITAR_	0	0.999997	111
SGSSQELDVKPSASPQER	SRRM2	IPI00782992	1.4526	1.337	0.88903	Phospho (STY)	_S(ph)GSSQELDVKPSASPQER_	0	0.493128	1539
TPLSFTNPLHSDDSDSDER	PTPN12	IPI00289082	1.0974	1.3907	0.88802	Phospho (STY)	_TPLSFTNPLHS(ph)DDSDSDER_	0	0.807774	603
CSATPSAQVKPIVSASPPSR	RBM33	IPI00852584	1.1111	1.7755	0.88743	Phospho (STY)	_CSATPSAQVKPIVSAS(ph)PPSR_	0	0.669843	741
LFSQGQDVSNK	MLLT4	IPI00759546	0.9341	0.78737	0.88715	Phospho (STY)	_LFS(ph)QGQDVSNK_	0	1	1809
FNEEHIPDSPFVVPVASPSGDAR	FLNA	IPI00333541	1.2296	1.1129	0.88709	Phospho (STY)	_FNEEHIPDSPFVVPVAS(ph)PSGDAR_	0	0.954349	2327
INSNQLENEQSQENSINPIQK	SPANXN3	IPI00046129	1.2454	1.0658	0.88686	Phospho (STY)	_INS(ph)NQLENEQSQENSINPIQK_	0.02	0.999073	65
QLPLEPESPSGQVGPR	MAP7D1	IPI00654605	0.96824	0.98822	0.88647	Phospho (STY)	_QLPLEPES(ph)PSGQVGPR_	0	0.5	70
FDIYDPFHPTDEAYSPPPAPEQK	SCAF1	IPI00303343	1.2174	1.0702	0.88561	Phospho (STY)	_FDIYDPFHPTDEAYS(ph)PPPAPEQK_	0	0.891622	239
SWITIPR	CENPC1	IPI00304885	1.1735	0.9704	0.88547	Phospho (STY)	_S(ph)WITIPR_	0	0.999993	316
RSYSSPDITQAIQEEEKR	USP8	IPI00030915	0.9701	0.83518	0.88486	Phospho (STY)	_RSYS(ph)SPDITQAIQEEEKR_	0.01	0.857642	718
TQLWASEPGTPPLPTSLPSQNPILK	SRRT	IPI00375144	1.063	1.0898	0.88477	Phospho (STY)	_TQLWASEPGT(ph)PPLPTSLPSQNPILK_	0	0.999817	544
SESFSISGVQPAR	TNIK	IPI00145805	1.1732	1.0582	0.88414	Phospho (STY)	_SES(ph)FSISGVQPAR_	0	0.96849	570
APVQPQQSPAAAPGGTDEKPSGK	PSMD2	IPI00012268	1.1246	0.98556	0.88392	Phospho (STY)	_APVQPQQS(ph)PAAAPGGTDEKPSGK_	0	1	16
YYYSDNFFDGQR	SAV1	IPI00301738	1.2239	1.1984	0.88358	Phospho (STY)	_YYYS(ph)DNFFDGQR_	0.02	0.991425	136
LDNLTLMEINTSGTFLTQALNHMYK	GINS2	IPI00007146	0.57831	0.53417	0.88352	2 Oxidation (M),2 Phospho (STY)	_LDNLT(ph)LM(ox)EINTSGTFLT(ph)QALNHM(ox)YK_	0.05	0.983247	149
ETVFTKSPYQEFTDHLVK	RPS2	IPI00943304	1.1184	0.79515	0.88314	Phospho (STY)	_ETVFTKS(ph)PYQEFTDHLVK_	0	0.575527	267
PLTSPESLSR	BAG6	IPI00645431	1.1534	1.0544	0.88312	Phospho (STY)	_PLTS(ph)PESLSR_	0	0.993527	1111
GPKPEPPGSGSPAPPR	GPATCH8	IPI00457284	0.93896	0.80106	0.88305	Phospho (STY)	_GPKPEPPGSGS(ph)PAPPR_	0	0.996854	740
SSLGSLQTPEAVTTR	ZC3HAV1	IPI00410067	1.0583	1.018	0.8827	Phospho (STY)	_S(ph)SLGSLQTPEAVTTR_	0	0.5	386
VTQHESDNENEIQIQNK	ZMYM4	IPI00477949	1.0379	0.91793	0.88265	Phospho (STY)	_VT(ph)QHESDNENEIQIQNK_	0	0.598709	118
GVQKPAGPSTSPDGNSR	SGK223	IPI00739386	0.96408	0.91502	0.88252	Phospho (STY)	_GVQKPAGPST(ph)SPDGNSR_	0	0.442837	147
KASGPPVSELITK	HIST1H1C;HIST1H1D;HIST1H1E	IPI00217467	1.2227	0.91652	0.88247	Phospho (STY)	_KAS(ph)GPPVSELITK_	0	1	36
SHSPSSPDPDTPSPVGDSR	STIM1	IPI00299063	1.0908	1.0375	0.88221	Phospho (STY)	_SHS(ph)PSSPDPDTPSPVGDSR_	0	0.996129	618
ADTTTPTPTAILAPGSPASPPGSLEPK	BRD2	IPI00440502	1.1975	1.0421	0.88131	Phospho (STY)	_ADTTTPTPTAILAPGS(ph)PASPPGSLEPK_	0	0.999065	298
DLSSSPPGPYGQEMYAFR	PRKAB2	IPI00013905	0.79306	0.6794	0.88125	Oxidation (M),Phospho (STY)	_DLSSS(ph)PPGPYGQEM(ox)YAFR_	0	0.613161	184
NFTKPQDGDVIAPLITPQKK	SAMHD1	IPI00294739	1.1219	0.95374	0.88098	Phospho (STY)	_NFTKPQDGDVIAPLIT(ph)PQKK_	0	1	592
SSGTNFQGLPSK	ARHGAP17	IPI00064767	1.4529	1.1532	0.88041	Phospho (STY)	_S(ph)SGTNFQGLPSK_	0	0.496854	161
SCFESSPDPELK	SRRM2	IPI00782992	1.3591	1.1821	0.88035	2 Phospho (STY)	_SCFES(ph)S(ph)PDPELK_	0.01	1	875
NFVFHTLSPVK	CLSPN	IPI00879588	1.5843	1.3765	0.87946	Phospho (STY)	_NFVFHTLS(ph)PVK_	0.01	0.981691	1289
GSLSNAGDPEIVK	NRD1	IPI00243221	1.0192	1.0041	0.87902	Phospho (STY)	_GS(ph)LSNAGDPEIVK_	0	0.940087	94
YGLQDSDEEEEEHPSK	NUP98	IPI00337397	1.0932	0.82363	0.879	Phospho (STY)	_YGLQDS(ph)DEEEEEHPSK_	0	0.999999	871
FVSEDDRNSFTLK	HSPA4	IPI00002966	0.95506	1.0266	0.87887	Phospho (STY)	_FVSEDDRNS(ph)FTLK_	0	0.99815	647
ADLNQGIGEPQSPSR	EFHD2	IPI00060181	0.81739	0.70922	0.87884	Phospho (STY)	_ADLNQGIGEPQS(ph)PSR_	0	0.999936	74
KVVVSPTK	NCL	IPI00604620	1.7369	1.4499	0.87877	Phospho (STY)	_KVVVS(ph)PTK_	0.04	0.5	69
AEAPSSPDVAPAGKEDSPSASGR	PHRF1	IPI00001813	1.0297	0.86629	0.87877	Phospho (STY)	_AEAPSSPDVAPAGKEDS(ph)PSASGR_	0	0.948514	1371
[truncated: 4,905 more rows]

## Sheet: S2 mAb data
		Supplemental Table 2. Antibody characterization for utility in immunoassay applications. Custom monoclonal antibodies generated using peptide immmunogens were tested for application in the immunoassay technologies listed in Row 2. The matrix/analyte used for testing is shown in Row 3 (RecProt = Recombinant Protein; HeLa / MCF10A / LCL57 = cell line lysates; IHC was tested in sections from pancrea…
								Technology Evaluated	WB	Wes	Wes	Wes	WB	WB	WB	IF	IF	IF	SCWB	SCWB	SCWB	IP	IP	IP	IP	IHC	NCI60 Protein Array
Priority Ranking	Excel Biopharm ID	Antibody ID	Gene Target	Immunogen Peptide Sequence	Modification site	Antigen Vendor	Antigen Cat. #	Matrix used for testing	RecProt	HeLa	MCF10A	LCL57	HeLa	MCF10A	LCL57	HeLa	MCF10A	LCL57	HeLa	MCF10A	LCL57	RecProt	HeLa	MCF10A	LCL57	pancreas/liver	NCI60
2	EB0902	CPTC-RTF1-1	RTF1	SASDLS(ph)EDLFK	S655	Origene	LY432360		N	N	N	N	NT	NT	NT	NT	NT	NT	NT	NT	NT	NT	NT	NT	NT	P	P
2	EB0902	CPTC-RTF1-2	RTF1	SASDLS(ph)EDLFK	S655	Origene	LY432360		N	N	N	N	NT	NT	NT	NT	NT	NT	NT	NT	NT	NT	NT	NT	NT	P	P
3	EB0903	CPTC-SAAL1-1	SAAL1	NGAAQPLDQPQEES(ph)EEQPVFR	S237	Origene	TP304551		P	U	P	P	N	N	P	N	N	P	N	N	N	P	N	N	N	N	NT
4	EB0904	CPTC-RAD50-2	RAD50	YELQQLEGS(ph)SDR	S470	Novus Biologicals	NBL1-15116		N	N	N	N	NT	NT	NT	NT	NT	NT	NT	NT	NT	NT	NT	NT	NT	N	NT
5	EB0905	CPTC-UTP14A-1	UTP14A	DSGS(ph)QEVLSELR	S453	Origene	TP710267		N	N	U	N	N	N	N	NT	NT	NT	NT	NT	NT	NT	NT	NT	NT	P	P
6	EB0906	CPTC-NUMA1-1	NUMA1	LSQLEEHLS(ph)QLQDNPPQEK	S395	Origene	LY416823		N	P	P	P	U	U	P	NT	NT	NT	NT	NT	NT	NT	NT	NT	NT	P	P
7	EB0907	CPTC-MCM6-1	MCM6	EIESEIDS(ph)EEELINK	S762	Origene	TP307097		N	P	N	N	NT	NT	NT	NT	NT	NT	NT	NT	NT	NT	NT	NT	NT	N	NT
8	EB0908	CPTC-MKI67-3	MKI67	DINTFLGT(ph)PVQK	T1801	Origene	TP710117		N	U	U	N	N	N	N	NT	NT	NT	NT	NT	NT	NT	NT	NT	NT	P	P
9	EB0909	CPTC-MKI67-4	MKI67	NINTFVET(ph)PVQK	T2406	Origene	TP710117		N	N	N	N	NT	NT	NT	NT	NT	NT	NT	NT	NT	NT	NT	NT	NT	P	P
10	EB0910	CPTC-LMNB1-1	LMNB1	AGGPTT(ph)PLS(ph)PTR	S23;T20	Origene	TP301604		N	N	N	N	NT	NT	NT	NT	NT	NT	NT	NT	NT	NT	NT	NT	NT	P	P
10	EB0910	CPTC-LMNB1-2	LMNB1	AGGPTT(ph)PLS(ph)PTR	S23;T20	Origene	TP301604		P	N	N	N	P	P	P	P	P	P	P	P	P	P	N	N	N	N	NT
12	EB0912	CPTC-CDCA8-1	CDCA8	LTAEAIQT(ph)PLK	T106	Origene	TP760482		N	N	N	N	NT	NT	NT	NT	NT	NT	NT	NT	NT	NT	NT	NT	NT	N	NT
13	EB0914	CPTC-CDC25B-1	CDC25B	LLGHS(ph)PVLR	S160	Origene	LY402883		P	N	N	N	P	P	P	N	N	P	N	N	N	P	N	N	N	N	NT
14	EB0915	CPTC-KNL1-1	CASC5	SLS(ph)NPTPDYC(Cam)HDK	S767	Novus Biologicals	H00057082-Q01-25ug		N	N	N	N	NT	NT	NT	NT	NT	NT	NT	NT	NT	NT	NT	NT	NT	N	NT
15	EB0916	CPTC-TNFRSF17-1	TNFRSF17	SLPAALS(ph)ATEIEK	S173	Origene	TP723029		N	N	U	N	N	N	N	NT	NT	NT	NT	NT	NT	NT	NT	NT	NT	N	NT
17	EB0918	CPTC-LIME1-1	LIME1	SSTC(Cam)GAGT(ph)PPASSC(Cam)PSLGR	T274	Origene	LY413516		N	N	N	N	NT	NT	NT	NT	NT	NT	NT	NT	NT	NT	NT	NT	NT	N	NT
18	EB0919	CPTC-LAT-1	LAT	EYVNVS(ph)QELHPGAAK	S224	Novus Biologicals	NBP1-72479-50ug		P	N	N	N	P	P	P	N	N	N	N	N	N	W	N	N	N	P	P
21	EB0922	CPTC-PAK4-1	PAK4	RPLS(ph)GPDVGTPQPAGLASGAK	S181	Origene	TP302302		P	P	P	P	N	N	N	N	N	P	N	N	N	P	N	N	N	P	P
22	EB0923	CPTC-NCAPH2-1	NCAPH2	FVQETELS(ph)QR	S492	Origene	TP317604		N	N	N	N	NT	NT	NT	NT	NT	NT	NT	NT	NT	NT	NT	NT	NT	P	P
24	EB0925	CPTC-CHEK2-1	CHEK2	ILGETS(ph)LM(ox)R	S379	Origene	TP301278		N	N	N	N	NT	NT	NT	NT	NT	NT	NT	NT	NT	NT	NT	NT	NT	N	NT
25	EB0926	CPTC-TP53-1	TP53	ALPNNTSSS(ph)PQPK	pS315	Origene	TP300003		P	P	N	N	U	U	U	P	P	P	N	N	N	P	N	N	N	N	NT
26	EB0927	CPTC-TP53-2	TP53	MEEPQSDPSVEPPLS(ph)QETFSDLWK	pS15	Origene	TP300003		P	P	P	P	P	P	P	P	P	P	P	P	P	P	N	N	N	P	P
27	EB0957	CPTC-ACT Group-1	ACT	AVFPSIVGRPR	NA	Origene	TP303643		N	N	N	N	NT	NT	NT	NT	NT	NT	NT	NT	NT	NT	NT	NT	NT	N	NT
28	EB0958	CPTC-TUBB-1	TUBB	ISVYYNEATGGK	NA	Origene	TP303629		N	N	N	N	NT	NT	NT	NT	NT	NT	NT	NT	NT	NT	NT	NT	NT	N	NT
29	EB0959	CPTC-GAPDH-1	GAPDH	GALQNIIPASTGAAK	NA	Origene	TP302309		P	P	P	P	P	P	P	P	P	P	NT	NT	NT	P	W	W	N	N	NT
30	EB0960	CPTC-KRT Group A-1	KRTA	LAADDFR	NA	Origene	TP309707		P	NT	NT	NT	P	P	N	P	P	P	P	P	N	P	P	W	W	N	NT
31	EB0961	CPTC-KRT Group B-1	KRTB	ELQSQISDTSVVLSMDNSR	NA	Origene	TP309570		P	P	P	N	P	P	N	P	P	N	P	P	N	P	P	N	N	P	P
32	EB0929	CPTC-CASP3-1	CASP3	IIHGSES(ph)MDSGISLDNSYK	S26	Origene	TP304444		N	N	N	N	NT	NT	NT	NT	NT	NT	NT	NT	NT	NT	NT	NT	NT	N	NT
34	EB0931	CPTC-CDC25B-2	CDC25B	SPS(ph)MPC(Cam)SVIRPILK	S323	Origene	LY402883		N	N	N	N	NT	NT	NT	NT	NT	NT	NT	NT	NT	NT	NT	NT	NT	N	NT
35	EB0932	CPTC-CDC25C-1	CDC25C	SPS(ph)MPENLNRPR	S216	Origene	TP305641		N	N	N	N	NT	NT	NT	NT	NT	NT	NT	NT	NT	NT	NT	NT	NT	P	P
36	EB0933	CPTC-CDK1-1	CDK1	VYT(ph)HEVVTLWYR	T161	Origene	TP300495		P	P	P	P	P	P	P	P	P	P	P	P	P	W	N	N	N	N	NT
37	EB0934	CPTC-CDK7-1	CDK7	AYT(ph)HQVVTR	T170	Origene	TP302736		P	P	P	P	P	P	P	P	N	P	P	P	P	P	N	N	N	P	P
38	EB0936	CPTC-CHEK1-6	CHEK1	VTSGGVSES(ph)PSGFSK	S286	Origene	TP325807		P	N	P	N	P	P	P	N	P	N	N	N	N	W	N	N	N	N
39	EB0937	CPTC-CHEK2-2	CHEK2	TLC(Cam)GT(ph)PTYLAPEVLVSVGTAGYNR	T387	Origene	TP301278		P	P	P	P	U	U	U	N	N	P	N	N	N	P	N	N	N	N	NT
48	EB0947	CPTC-MDM2-1	MDM2	AIS(ph)ETEENSDELSGER	S166	Origene	TP761916		P	U	U	U	P	P	P	P	P	P	P	P	P	NT	N	N	N	N	NT
49	EB0948	CPTC-MRE11A-1	MRE11A	IMS(ph)QSQVSK	S676	Origene	TP309414		N	NT	NT	NT	NT	NT	NT	NT	NT	NT	NT	NT	NT	NT	NT	NT	NT	P	P
50	EB0949	CPTC-PARP1-2	PARP1	MAIMVQS(ph)PMFDGK	S41	Origene	TP307085		N	N	N	N	NT	NT	NT	NT	NT	NT	NT	NT	NT	NT	NT	NT	NT	N	NT
53	EB0952	CPTC-RAD9A-1	RAD9A	SPQGPSPVLAEDS(ph)EGEG	S387	Origene	TP304439		N	P	N	N	U	N	U	NT	NT	NT	NT	NT	NT	NT	NT	NT	NT	N	NT
56	EB0956	CPTC-TP53BP1-1	TP53BP1	IDEDGENT(ph)QIEDTEPMS(ph)PVLNSK	T543	Origene	TP318016		P	NT	NT	NT	U	U	U	P	P	P	NT	NT	NT	NT	W	N	P	P	P

## Sheet: S3 iMRM FoM
Supplemental Table 3. Fit-for-purpose bioanalytical validation of the immuno-MRM assay. Experiments were conducted in a background matrix of cell line lysates (pool of LCL57 cells +/- 10Gy IR). Antibodies are available via antibodies.cancer.gov using the CPTAC Antibody Portal ID. Characterization data and SOPs are available for download via assays.cancer.gov using the CPTAC Assay Portal IDs. Resp…
										avg INTRA-ASSAY CV			INTER-ASSAY CV
Gene	Protein Acc ID	Peptide Modified Sequence	Peptide Label	CPTAC Antibody Portal ID (antibodies.cancer.gov)	CPTAC Assay Portal ID (assays.cancer.gov)	Slope	R^2	LLOQ (fmol/mg)	Dynamic range (log10)	Lo	Med	Hi	Lo	Med	Hi	Pct Diff Stability 24hours	Pct Diff Stability 2FT	Pct Diff double dip	CV double dip
CHEK1	sp|O14757|	VTSGGVSES[+80]PSGFSK	CHEK1_pS286_VTSG	CPTC-CHEK1-6	CPTAC-5888	0.89409	0.974	8	2.39794	0.133493	0.176632	0.137972	0.282706	0.15167	0.164533	0.0103184	-0.0222348
LAT	sp|O43561|	EYVNVS[+80]QELHPGAAK	LAT_pS224_EYVN	CPTC-LAT-1	CPTAC-5889	0.98101	0.9886	1.28	3.19382	0.0357314	0.0281952	0.0270016	0.159412	0.135413	0.124987	0.0301691	0.0657943	0.17589
POLQ	sp|O75417|	NTELNEEQEVISNLETK	POLQ_pan_NTEL		CPTAC-5890	0.93155	0.9604	3.2	2.79588	0.173758	0.0618451	0.0650868	0.232599	0.23905	0.0865805	0.054222	0.040768	0.0248763	0.0169198
PAK4	sp|O96013|	RPLS[+80]GPDVGTPQPAGLASGAK	PAK4_S181_RPLS	CPTC-PAK4-1	CPTAC-5891	0.97846	0.9826	3.2	2.79588	0.0503807	0.036434	0.0364775	0.162468	0.120306	0.112259	0.0225222	0.0614118	-0.195548	0.0294898
CHEK2	sp|O96017|	ILGETS[+80]LM[+16]R	CHEK2_pS379_ILGE	CPTC-CHEK2-1	CPTAC-5892	0.9863	0.9814	1.28	3.19382	0.101541	0.0348249	0.0251177	0.142998	0.110681	0.142931	0.0752717	0.00927829
CHEK2	sp|O96017|	TLC[+57]GT[+80]PTYLAPEVLVSVGTAGYNR	CHEK2_pT387_TLCG	CPTC-CHEK2-2	CPTAC-5894	0.95461	0.9791	200	1	0.191939	0.0923951	0.0685284	0.121733	0.162101	0.0746834	-0.279473	-0.36964
CHEK2	sp|O96017|	TLC[+57]GTPTYLAPEVLVSVGTAGYNR	CHEK2_pan_TLCG		CPTAC-5893	0.96735	0.9518	1.28	3.19382	0.0619686	0.064469	0.0787534	0.327059	0.360963	0.265828	0.314999	0.530027	0.00623022	0.0884681
GAPDH	sp|P04406|	GALQNIIPASTGAAK	GAPDH_pan	CPTC-GAPDH-1	CPTAC-3819	0.87628	0.9628	4	2.69897	0.102282	0.0435078	0.0308668	0.0269914	0.0625416	0.0972857	0.0338152	0	0.0229404	0.0892702
TP53	sp|P04637|	ALPNNTSSS[+80]PQPK	TP53_pS315_ALPN	CPTC-TP53-1	CPTAC-5896	0.99402	0.9975	3.2	2.79588	0.16656	0.0925924	0.0787843	0.17	0.0884367	0.0953631	0.122529	0.13978	-0.146725	0.00562174
TP53	sp|P04637|	MEEPQSDPSVEPPLS[+80]QETFSDLWK	TP53_pS15_MEEP	CPTC-TP53-2	CPTAC-5895	0.91027	0.9736	3.2	2.79588	0.119921	0.0537734	0.0314757	0.194886	0.208184	0.151978	0.00566749	0.139563
CDK1	sp|P06493|	VYT[+80]HEVVTLWYR	CDK1_pT161_VYTH	CPTC-CDK1-1	CPTAC-5898	1.0166	0.9465	1.28	3.19382	0.0795177	0.0475958	0.0255608	0.122029	0.184949	0.0605225	0.0620759	0.179779	-0.0203234	0.108277
CDK1	sp|P06493|	VYTHEVVTLWYR	CDK1_pan_VYTH	CPTC-CDK1-1	CPTAC-5897	1.0643	0.9883	1.28	3.19382	0.119906	0.0901814	0.0787891	0.0975927	0.181813	0.057915	0.0651586	0.153012	0.18226	0.0886675
TUBB	sp|P07437|	ISVYYNEATGGK	TUBB_pan	CPTC-TUBB-1	CPTAC-3818	0.86245	0.9622	8	2.39794	0.104283	0.0595025	0.0400554	0.0620141	0.0192374	0.0733682	0.0520132	0.0163903	0.0751103	0.0113771
PARP1	sp|P09874|	MAIMVQS[+80]PMFDGK	PARP1_pS41_MAIM	CPTC-PARP1-2	CPTAC-5899	0.94001	0.964	3.2	2.79588	0.278549	0.116895	0.0762621	0	0.171636	0.111636	-0.131508	0.00158158
LMNB1	sp|P20700|	AGGPTT[+80]PLSPTR	LMNB1_pT20_AGGP		CPTAC-5900	0.94308	0.9734	1.28	3.19382	0.0816259	0.0320307	0.0208547	0.12018	0.148223	0.185341	0.0867952	0.173676	0.0136211	0.0763303
LMNB1	sp|P20700|	AGGPTTPLS[+80]PTR	LMNB1_pS23_AGGP	CPTC-LMNB1-2	CPTAC-5901	0.93083	0.9758	1.28	3.19382	0.0625562	0.0342027	0.0223192	0.0943571	0.0825995	0.0414729	0.033216	0.0711123	-0.0121779	0.00953041
LMNB1	sp|P20700|	AGGPTT[+80]PLS[+80]PTR	LMNB1_pT20pS23_AGGP	CPTC-LMNB1-1	CPTAC-5902	0.93092	0.9753	3.2	2.79588	0.287919	0.0834374	0.043876	0	0.12	0.13	0	0
CDC25B	sp|P30305|	LLGHS[+80]PVLR	CDC25B_pS160_LLGH	CPTC-CDC25B-1	CPTAC-5903	1.0104	0.9942	1.28	3.19382	0.0470472	0.0236847	0.0286441	0.163702	0.101274	0.124836	-0.0148724	0.0770776
CDC25B	sp|P30305|	SPS[+80]MPC[+57]SVIRPILK	CDC25B_pS323_SPSM	CPTC-CDC25B-2	CPTAC-5905	1.0076	0.983	1.28	3.19382	0.0854059	0.0355103	0.0245146	0.143297	0.0996811	0.0623336	0.0510892	0.0894324	0.0895229	0.1013
CDC25B	sp|P30305|	SPSMPC[+57]SVIRPILK	CDC25B_pan_SPSM	CPTC-CDC25B-2	CPTAC-5904	0.99906	0.9823	1.28	3.19382	0.055296	0.0224048	0.029916	0.180029	0.11652	0.0699547	0.0236298	0.0663177	-0.308976	0.0296831
CDC25C	sp|P30307|	SPSMPENLNRPR	CDC25C_pan_SPSM	CPTC-CDC25C-1	CPTAC-5906	0.24343	0.9476	1.28	3.19382	0.149985	0.16607	0.170686	0	0.139845	0.153742	0.230503	0.190311
CASP3	sp|P42574|	IIHGSES[+80]MDSGISLDNSYK	CASP3_pS26_IIHG	CPTC-CASP3-1	CPTAC-5907	0.98357	0.9547	1.28	3.19382	0.169665	0.106872	0.0949153	0.12493	0.0908185	0.0950152	0.110817	0.343373	0.0372555	0.180606
MKI67	sp|P46013|	DINTFLGT[+80]PVQK	MKI67_pT1801_DINT	CPTC-MKI67-3	CPTAC-5909	0.96407	0.9464	1.28	3.19382	0.0381828	0.0296708	0.0285348	0.0968782	0.106815	0.108394	-0.0282717	0.0659343	0.119898	0.143431
MKI67	sp|P46013|	DINTFLGTPVQK	MKI67_pan_DINT	CPTC-MKI67-3	CPTAC-5908	0.79851	0.9606	8	2.39794	0.131916	0.0559094	0.0878123	0.216082	0.113683	0.143106	0.0741498	-0.015475	-0.206272	0.218174
MKI67	sp|P46013|	NINTFVET[+80]PVQK	MKI67_pT2406_NINT	CPTC-MKI67-4	CPTAC-5910	0.99621	0.9492	1.28	3.19382	0.117653	0.0395651	0.0399106	0.0981587	0.114934	0.121301	0.0145353	0.0670333	-0.0903427	0.0937493
MRE11	sp|P49959|	IMSQSQVSK	MRE11_pan_IMSQ	CPTC-MRE11A-1	CPTAC-5911	0.97035	0.9966	1.28	3.19382	0.317339	0.056393	0.0550529	0.356297	0.0847662	0.0683463	0.0329358	0.0489858	-0.0218608	0.0722254
CDK7	sp|P50613|	AYT[+80]HQVVTR	CDK7_pT170_AYTH	CPTC-CDK7-1	CPTAC-5912	0.86782	0.9451	3.2	2.79588	0.100022	0.0555628	0.0396908	0.0808033	0.0791825	0.0493203	0.0514202	-0.00502803	0.119857	0.0607938
ACT	sp|P68133|	AVFPSIVGRPR	ACT_pan	CPTC-ACT Group-1	CPTAC-3817	0.92155	0.9938	8	2.39794	0.0682545	0.107234	0.032285	0.14799	0.138322	0.196412	0.153768	0.223752	0.176902	0.0295913
MDM2	sp|Q00987|	AIS[+80]ETEENSDELSGER	MDM2_pS166_AISE	CPTC-MDM2-1	CPTAC-5913	0.92481	0.9944	1.28	3.19382	0.0747476	0.0686279	0.0441034	0.0866151	0.141652	0.0712252	0.127757	0.173624	0.104253	0.104943
TNFRSF17	sp|Q02223|	SLPAALS[+80]ATEIEK	TNFRSF17_pS173_SLPA	CPTC-TNFRSF17-1	CPTAC-5935	0.98296	0.9741	3.2	2.79588	0.0949304	0.0792189	0.0273795	0.12798	0.0770886	0.115672	0.0297946	0.0881338
TNFRSF17	sp|Q02223|	SLPAALSATEIEK	TNFRSF17_pan_SLPA	CPTC-TNFRSF17-1	CPTAC-5934	0.90763	0.9611	20	2	0.0546873	0.0724742	0.0482822	0.104174	0.105871	0.0868252	0.0559318	0.104068	0.0379844	0.0658201
TP53BP1	sp|Q12888|	IDEDGENT[+80]QIEDTEPMS[+80]PVLNSK	TP53BP1_pT543pS552_IDED	CPTC-TP53BP1-1	CPTAC-5917	0.3814	0.9141	8	2.39794	0.400114	0.307684	0.219959	0.479181	0.0414942	0.309534	-1	-1
TP53BP1	sp|Q12888|	IDEDGENT[+80]QIEDTEPMSPVLNSK	TP53BP1_pT543_IDED	CPTC-TP53BP1-1	CPTAC-5915	0.76254	0.9675	8	2.39794	0.388184	0.249721	0.199077	0.230449	0.158042	0.308772	-0.22102	-0.184438
TP53BP1	sp|Q12888|	IDEDGENTQIEDTEPMS[+80]PVLNSK	TP53BP1_pS552_IDED	CPTC-TP53BP1-1	CPTAC-5916	0.92044	0.9461	3.2	2.79588	0.182679	0.0954504	0.0889404	0.115548	0.107781	0.167229	-0.269293	0.182627	0.0486169	0.103746
TP53BP1	sp|Q12888|	IDEDGENTQIEDTEPMSPVLNSK	TP53BP1_pan_IDED	CPTC-TP53BP1-1	CPTAC-5914	0.92539	0.99	1.28	3.19382	0.108069	0.0711994	0.0607682	0.0784681	0.117592	0.100957	-0.01743	-0.133047	0.253332	0.0669128
MCM6	sp|Q14566|	EIESEIDS[+80]EEELINK	MCM6_pS762_EIES	CPTC-MCM6-1	CPTAC-5919	0.96103	0.9824	1.28	3.19382	0.147305	0.130735	0.108908	0.177009	0.175626	0.127989	0.224363	0.317694	-0.169746	0.235812
MCM6	sp|Q14566|	EIESEIDSEEELINK	MCM6_pan_EIES	CPTC-MCM6-1	CPTAC-5918	0.90745	0.9535	1.28	3.19382	0.282541	0.192372	0.123262	0	0.205745	0.0862521	0	0	-0.0911761	0.0925392
NUMA1	sp|Q14980|	LSQLEEHLS[+80]QLQDNPPQEK	NUMA1_pS395_LSQL	CPTC-NUMA1-1	CPTAC-5920	1.0088	0.9717	1.28	3.19382	0.057453	0.0457153	0.0353738	0.106813	0.127932	0.0680239	-0.0012585	-0.0289936	-0.127067	0.0732042
CDCA8	sp|Q53HL2|	LTAEAIQT[+80]PLK	CDCA8_pT106_LTAE	CPTC-CDCA8-1	CPTAC-5921	0.98259	0.9794	1.28	3.19382	0.0578056	0.0294766	0.0303754	0.160396	0.12191	0.106241	-0.0117513	0.104237
NCAPH2	sp|Q6IBW4|	FVQETELS[+80]QR	NCAPH2_pS492_FVQE	CPTC-NCAPH2-1	CPTAC-5922	1.0023	0.9835	0.512	3.59176	0.0854926	0.0472756	0.0445343	0.187006	0.0797737	0.105657	0.0306944	0.0466815	-0.191107
KNL1	sp|Q8NG31|	SLS[+80]NPTPDYC[+57]HDK	KNL1_pS767_SLSN	CPTC-KNL1-1	CPTAC-5924	0.91926	0.96	1.28	3.19382	0.148747	0.103473	0.0567484	0.0752638	0.0914409	0.100231	0.00291686	0.121736
KNL1	sp|Q8NG31|	SLSNPTPDYC[+57]HDK	KNL1_pan_SLSN	CPTC-KNL1-1	CPTAC-5923	0.95848	0.9877	1.28	3.19382	0.0696517	0.0579902	0.0696127	0.145325	0.106563	0.128165	-0.0187226	0.0440832	-0.0129299	0.0548743
RTF1	sp|Q92541|	SASDLS[+80]EDLFK	RTF1_pS655_SASD	CPTC-RTF1-1	CPTAC-5926	0.94855	0.9594	1.28	3.19382	0.0660408	0.0479545	0.0519761	0.108313	0.105679	0.0900973	-0.013614	0.132893
RTF1	sp|Q92541|	SASDLSEDLFK	RTF1_pan_SASD	CPTC-RTF1-1	CPTAC-5925	1.0066	0.9953	1.28	3.19382	0.0442473	0.0457369	0.0414341	0.0952873	0.119302	0.0343413	0.0659445	0.116817	0.0437603	0.0264243
RAD50	sp|Q92878|	YELQQLEGS[+80]SDR	RAD50_pS470_YELQ	CPTC-RAD50-2	CPTAC-5927	0.85495	0.9616	3.2	2.79588	0.170405	0.0928643	0.0371819	0.0924997	0.0789761	0.125949	0.0826946	0.16324
SAAL1	sp|Q96ER3|	NGAAQPLDQPQEES[+80]EEQPVFR	SAAL1_pS237_NGAA	CPTC-SAAL1-1	CPTAC-5929	0.96744	0.9378	1.28	3.19382	0.0762669	0.0398346	0.0281961	0.0720657	0.0811796	0.0839594	-0.0133858	0.0343721	0.0322896	0.0647563
SAAL1	sp|Q96ER3|	NGAAQPLDQPQEESEEQPVFR	SAAL1_pan_NGAA	CPTC-SAAL1-1	CPTAC-5928	0.9397	0.9727	3.2	2.79588	0.10684	0.0609918	0.0377472	0.143761	0.0914453	0.0400908	0.0465345	0.274835	0.0326308	0.051378
RAD9A	sp|Q99638|	SPQGPSPVLAEDS[+80]EGEG	RAD9A_pS387_SPQG	CPTC-RAD9A-1	CPTAC-5931	0.99814	0.9885	3.2	2.79588	0.134691	0.0468178	0.0192531	0.287405	0.106425	0.100194	0.0454215	0.0874654	-0.0264059	0.0324578
RAD9A	sp|Q99638|	SPQGPSPVLAEDSEGEG	RAD9A_pan_SPQG	CPTC-RAD9A-1	CPTAC-5930	0.80687	0.9746	3.2	2.79588	0.166697	0.0848629	0.116625	0.113821	0.0722639	0.104532	0.00115527	0.0892296
UTP14A	sp|Q9BVJ6|	DSGS[+80]QEVLSELR	UTP14A_pS453_DSGS	CPTC-UTP14A-1	CPTAC-5933	1.0214	0.9747	1.28	3.19382	0.104832	0.0446081	0.0253119	0.0562632	0.110244	0.0963929	0.0084364	0.0577516	-0.146736	0.0298774
UTP14A	sp|Q9BVJ6|	DSGSQEVLSELR	UTP14A_pan_DSGS	CPTC-UTP14A-1	CPTAC-5932	1.0438	0.9788	1.28	3.19382	0.084324	0.0455129	0.0337145	0.170085	0.0882011	0.0481964	0.0980218	0.114526	0.0285722	0.0655436

## Sheet: S4 LCL data
Supplemental Table 4. Immuno-MRM results for LCL experiments. Values of mean peak area ratio (light:heavy) for experiments conducted with LCL57 cells. Columns are separated into dose-curve experiment and time-course experiment (+/- ATM inhibitor). For peptide modified sequence, [+80] indicates phosphorylation, [+57] indicates carbamidomethylation, [+16] indicates oxidation. Peptide Label indicate…
				Dose curve						Time curve
Gene	Protein Acc ID	Peptide Modified Sequence	Peptide Label	mock	1 Gy	2 Gy	5 Gy	10 Gy		DMSO_mock_1Hr	DMSO_5Gy_0_25Hr	DMSO_5Gy_1Hr	DMSO_5Gy_6Hr	DMSO_5Gy_24Hr	ATMi_mock_1Hr	ATMi_5Gy_0_25Hr	ATMi_5Gy_1Hr	ATMi_5Gy_6Hr	ATMi_5Gy_24Hr
CHEK1	sp|O14757|	VTSGGVSES[+80]PSGFSK	CHEK1_pS286_VTSG	LOQ	LOQ	LOQ	LOQ	LOQ		LOQ	LOQ	LOQ	LOQ	LOQ	LOQ	LOQ	LOQ	LOQ	LOQ
LAT	sp|O43561|	EYVNVS[+80]QELHPGAAK	LAT_pS224_EYVN	LOQ	LOQ	LOQ	LOQ	LOQ		LOQ	LOQ	LOQ	LOQ	LOQ	LOQ	LOQ	LOQ	LOQ	LOQ
POLQ	sp|O75417|	NTELNEEQEVISNLETK	POLQ_pan_NTEL	0.205819	0.175924	0.195017	0.178395	0.176113		0.169134	0.188004	0.193531	0.166538	0.119958	0.163834	0.175042	0.186477	0.166677	0.118462
PAK4	sp|O96013|	RPLS[+80]GPDVGTPQPAGLASGAK	PAK4_S181_RPLS	0.0638865	0.0592041	0.0669934	0.0668546	0.0620156		0.0539638	0.053885	0.0581139	0.0643459	0.0617877	0.0470363	0.0457952	0.060106	0.0521769	0.0564602
CHEK2	sp|O96017|	ILGETS[+80]LM[+16]R	CHEK2_pS379_ILGE	LOQ	LOQ	LOQ	0.15929	0.137524		LOQ	0.148122	LOQ	LOQ	LOQ	LOQ	LOQ	LOQ	LOQ	LOQ
CHEK2	sp|O96017|	TLC[+57]GT[+80]PTYLAPEVLVSVGTAGYNR	CHEK2_pT387_TLCG	LOQ	LOQ	LOQ	LOQ	0.594088		LOQ	LOQ	LOQ	1.55282	1.51902	LOQ	LOQ	LOQ	LOQ	0.981677
CHEK2	sp|O96017|	TLC[+57]GTPTYLAPEVLVSVGTAGYNR	CHEK2_pan_TLCG	4.36727	3.46696	3.74208	3.88888	3.53397		3.41055	3.81028	3.4361	3.29333	4.06186	3.39418	3.64365	3.87734	3.85854	4.20767
GAPDH	sp|P04406|	GALQNIIPASTGAAK	GAPDH_pan	131.593	133.097	142.226	120.461	131.63		131.76	133.271	141.7	127.36	138.576	141.6	118.754	142.161	143.403	139.296
TP53	sp|P04637|	ALPNNTSSS[+80]PQPK	TP53_pS315_ALPN	0.901562	1.91027	1.93522	2.10071	1.9925		1.1196	1.37812	2.34672	2.48598	1.23018	1.15937	0.959168	1.28031	2.41669	1.10452
TP53	sp|P04637|	MEEPQSDPSVEPPLS[+80]QETFSDLWK	TP53_pS15_MEEP	LOQ	LOQ	LOQ	LOQ	LOQ		LOQ	LOQ	LOQ	LOQ	LOQ	LOQ	LOQ	LOQ	LOQ	LOQ
CDK1	sp|P06493|	VYT[+80]HEVVTLWYR	CDK1_pT161_VYTH	2.18174	1.87657	2.0142	1.88863	1.86124		1.72039	2.12275	2.20908	3.06856	5.00155	1.77737	1.90794	1.89396	3.25913	4.40093
CDK1	sp|P06493|	VYTHEVVTLWYR	CDK1_pan_VYTH	25.6742	21.8333	24.1558	25.177	24.2149		18.8426	20.5957	22.4061	23.6387	23.4049	20.7887	21.5308	23.7594	22.7264	23.5272
TUBB	sp|P07437|	ISVYYNEATGGK	TUBB_pan	96.6841	90.496	98.4947	91.2191	100.199		87.2871	91.5363	103.615	103.743	108.233	91.895	84.228	99.147	101.478	106.948
PARP1	sp|P09874|	MAIMVQS[+80]PMFDGK	PARP1_pS41_MAIM	LOQ	LOQ	LOQ	LOQ	LOQ		LOQ	LOQ	LOQ	LOQ	LOQ	LOQ	LOQ	LOQ	LOQ	LOQ
LMNB1	sp|P20700|	AGGPTT[+80]PLSPTR	LMNB1_pT20_AGGP	0.107593	0.0841234	0.0757041	0.0782347	0.079758		0.120716	0.10438	0.0815056	0.0687163	0.0917621	0.104818	0.103301	0.0850422	0.0606101	0.0683966
LMNB1	sp|P20700|	AGGPTTPLS[+80]PTR	LMNB1_pS23_AGGP	0.707976	0.309237	0.272968	0.231407	0.211957		0.836417	0.687106	0.221667	0.132807	0.220447	0.822251	0.747494	0.485309	0.134391	0.181636
LMNB1	sp|P20700|	AGGPTT[+80]PLS[+80]PTR	LMNB1_pT20pS23_AGGP	1.65588	0.214397	0.274189	0.192279	0.163063		1.69014	1.84978	0.138589	LOQ	0.387836	1.9456	2.15017	0.703998	LOQ	0.321597
CDC25B	sp|P30305|	LLGHS[+80]PVLR	CDC25B_pS160_LLGH	LOQ	LOQ	LOQ	LOQ	LOQ		LOQ	LOQ	LOQ	LOQ	LOQ	LOQ	LOQ	LOQ	LOQ	LOQ
CDC25B	sp|P30305|	SPS[+80]MPC[+57]SVIRPILK	CDC25B_pS323_SPSM	0.082766	0.10335	0.11373	0.10151	0.0997304		0.106033	0.111797	0.119941	0.104085	0.130514	0.107604	0.0979838	0.113353	0.124645	0.123157
CDC25B	sp|P30305|	SPSMPC[+57]SVIRPILK	CDC25B_pan_SPSM	0.0330241	LOQ	LOQ	LOQ	LOQ		0.0307451	LOQ	LOQ	LOQ	LOQ	LOQ	LOQ	LOQ	LOQ	LOQ
CDC25C	sp|P30307|	SPSMPENLNRPR	CDC25C_pan_SPSM	LOQ	LOQ	LOQ	LOQ	LOQ		LOQ	LOQ	LOQ	LOQ	LOQ	LOQ	LOQ	LOQ	LOQ	LOQ
CASP3	sp|P42574|	IIHGSES[+80]MDSGISLDNSYK	CASP3_pS26_IIHG	0.478446	0.344827	0.457735	0.430155	0.421		0.42517	0.384967	0.501069	0.43057	0.377727	0.473148	0.558746	0.451314	0.412162	0.462673
MKI67	sp|P46013|	DINTFLGT[+80]PVQK	MKI67_pT1801_DINT	0.350746	0.0395123	0.0347903	0.0354036	0.0323163		0.299866	0.263035	0.0320672	LOQ	0.0706006	0.302866	0.317535	0.109608	LOQ	0.0529281
MKI67	sp|P46013|	DINTFLGTPVQK	MKI67_pan_DINT	0.895192	0.846631	0.969501	0.646146	0.841395		0.437947	0.352985	0.542072	0.40259	0.336204	0.447172	0.195018	0.60522	0.401342	0.242929
MKI67	sp|P46013|	NINTFVET[+80]PVQK	MKI67_pT2406_NINT	0.385435	0.0420628	0.0328651	0.0299003	0.0302655		0.328504	0.299863	0.0254725	0.0177414	0.0811611	0.343626	0.343779	0.115884	0.0162559	0.0604545
MRE11	sp|P49959|	IMSQSQVSK	MRE11_pan_IMSQ	0.493248	0.529331	0.485399	0.54754	0.509931		0.539787	0.513465	0.52687	0.498977	0.583588	0.531457	0.503962	0.511198	0.511778	0.608342
CDK7	sp|P50613|	AYT[+80]HQVVTR	CDK7_pT170_AYTH	0.145043	0.117483	0.121963	0.142322	0.126207		0.133277	0.130073	0.109435	0.158004	0.197371	0.143246	0.13225	0.137951	0.151877	0.147453
ACT	sp|P68133|	AVFPSIVGRPR	ACT_pan	320.497	279.743	302.388	277.049	308.959		315.79	318.602	321.381	322.798	348.157	340.746	247.921	329.664	323.217	333.043
MDM2	sp|Q00987|	AIS[+80]ETEENSDELSGER	MDM2_pS166_AISE	0.393097	0.32121	0.371674	0.339455	0.354427		0.500632	0.460991	0.490662	0.5173	0.301767	0.304008	0.248718	0.304311	0.248566	0.176093
TNFRSF17	sp|Q02223|	SLPAALS[+80]ATEIEK	TNFRSF17_pS173_SLPA	LOQ	0.052834	0.0563781	0.0534252	LOQ		0.0511346	0.0622355	LOQ	LOQ	LOQ	0.0525274	0.0468788	LOQ	LOQ	LOQ
TNFRSF17	sp|Q02223|	SLPAALSATEIEK	TNFRSF17_pan_SLPA	4.09006	3.92882	4.08966	3.73609	4.10512		3.64488	3.61587	4.16873	2.962	1.7754	3.43079	3.30797	3.71518	2.82739	1.93949
TP53BP1	sp|Q12888|	IDEDGENT[+80]QIEDTEPMS[+80]PVLNSK	TP53BP1_pT543pS552_IDED	LOQ	LOQ	LOQ	LOQ	LOQ		LOQ	LOQ	LOQ	LOQ	LOQ	LOQ	LOQ	LOQ	LOQ	LOQ
TP53BP1	sp|Q12888|	IDEDGENT[+80]QIEDTEPMSPVLNSK	TP53BP1_pT543_IDED	LOQ	LOQ	LOQ	LOQ	LOQ		LOQ	LOQ	LOQ	LOQ	LOQ	LOQ	LOQ	LOQ	LOQ	LOQ
TP53BP1	sp|Q12888|	IDEDGENTQIEDTEPMS[+80]PVLNSK	TP53BP1_pS552_IDED	2.17521	1.6477	1.67603	1.51687	1.51436		1.87103	LOQ	1.42669	2.02742	2.68379	2.3263	2.07788	2.21586	2.07633	2.37045
TP53BP1	sp|Q12888|	IDEDGENTQIEDTEPMSPVLNSK	TP53BP1_pan_IDED	0.503539	0.349491	0.364395	0.291556	0.271037		0.491266	0.289683	0.300359	0.392211	0.361603	0.468826	0.482464	0.538339	0.527784	0.454958
MCM6	sp|Q14566|	EIESEIDS[+80]EEELINK	MCM6_pS762_EIES	0.166473	0.265273	0.546931	1.23142	2.20581		0.154115	0.50353	1.22196	2.20513	1.61365	0.139219	0.145684	0.159475	0.193776	0.175522
MCM6	sp|Q14566|	EIESEIDSEEELINK	MCM6_pan_EIES	24.6944	25.2191	22.1941	22.4829	20.6294		14.9829	19.4372	19.6716	23.654	20.1286	20.891	18.7395	20.2548	24.0255	19.5673
NUMA1	sp|Q14980|	LSQLEEHLS[+80]QLQDNPPQEK	NUMA1_pS395_LSQL	0.0295981	0.201957	0.555831	1.69552	2.47406		0.0288568	1.13582	1.53889	0.172358	0.109519	0.0223567	0.0292874	0.0342007	0.0179258	LOQ
CDCA8	sp|Q53HL2|	LTAEAIQT[+80]PLK	CDCA8_pT106_LTAE	0.103308	LOQ	LOQ	LOQ	LOQ		0.101931	0.0735098	LOQ	LOQ	0.0494988	0.10803	0.104374	0.0437518	LOQ	LOQ
NCAPH2	sp|Q6IBW4|	FVQETELS[+80]QR	NCAPH2_pS492_FVQE	LOQ	LOQ	LOQ	LOQ	0.112409		LOQ	LOQ	LOQ	LOQ	LOQ	LOQ	LOQ	LOQ	LOQ	LOQ
KNL1	sp|Q8NG31|	SLS[+80]NPTPDYC[+57]HDK	KNL1_pS767_SLSN	0.00850102	0.00655729	0.0102943	0.0120266	0.0092275		0.00884657	0.00750968	0.0100476	0.00600256	0.0112135	0.00916911	0.00848548	0.00747981	0.00509078	0.00710309
KNL1	sp|Q8NG31|	SLSNPTPDYC[+57]HDK	KNL1_pan_SLSN	0.620755	0.557419	0.614527	0.56967	0.631081		0.597177	0.613564	0.646707	0.737255	0.606725	0.616842	0.570814	0.646104	0.800779	0.728168
RTF1	sp|Q92541|	SASDLS[+80]EDLFK	RTF1_pS655_SASD	LOQ	LOQ	LOQ	0.0988777	0.155541		LOQ	0.137286	LOQ	LOQ	LOQ	LOQ	LOQ	LOQ	LOQ	LOQ
RTF1	sp|Q92541|	SASDLSEDLFK	RTF1_pan_SASD	3.60875	3.5308	3.62211	3.45434	3.54079		3.44439	3.52801	3.67611	3.91203	4.19649	3.52713	3.28244	3.57621	3.75966	4.06086
RAD50	sp|Q92878|	YELQQLEGS[+80]SDR	RAD50_pS470_YELQ	0.0460784	0.0770869	0.100888	0.185701	0.304502		0.051741	0.117348	0.178826	0.158367	0.0933296	0.0423165	0.037306	0.052976	0.0614593	0.0390665
SAAL1	sp|Q96ER3|	NGAAQPLDQPQEES[+80]EEQPVFR	SAAL1_pS237_NGAA	0.0130268	0.0607814	0.113337	0.237995	0.49379		0.0138014	0.160688	0.259469	0.050869	0.023239	0.012924	0.0149056	0.0140215	LOQ	LOQ
SAAL1	sp|Q96ER3|	NGAAQPLDQPQEESEEQPVFR	SAAL1_pan_NGAA	2.36677	2.13704	2.23823	2.10039	2.11198		1.93853	2.18436	2.34256	2.08084	2.12487	1.98273	1.88784	2.26037	2.32725	2.08347
RAD9A	sp|Q99638|	SPQGPSPVLAEDS[+80]EGEG	RAD9A_pS387_SPQG	1.81722	1.88413	2.04928	2.03553	1.94667		1.86043	1.97402	2.30613	1.95048	1.80966	1.96649	1.66033	1.90464	1.84246	1.76754
RAD9A	sp|Q99638|	SPQGPSPVLAEDSEGEG	RAD9A_pan_SPQG	0.0158019	0.0137339	0.0147823	0.0144461	0.0185008		0.0104247	0.015095	0.0150461	0.0126085	0.0177837	0.0158583	0.013989	0.012074	0.0126469	0.0185486
UTP14A	sp|Q9BVJ6|	DSGS[+80]QEVLSELR	UTP14A_pS453_DSGS	0.124778	0.336835	0.600552	1.25055	2.0089		0.126992	0.682988	1.29211	0.580303	0.231687	0.113399	0.11909	0.137078	LOQ	LOQ
UTP14A	sp|Q9BVJ6|	DSGSQEVLSELR	UTP14A_pan_DSGS	11.8362	11.3345	11.2166	9.69013	7.73581		11.5727	11.0263	10.5148	9.95213	9.32415	11.4229	10.7593	12.1905	11.0081	9.09091

## Sheet: S5 PBMC data
Supplemental Table 4. Immuno-MRM results for PBMC experiments. Values of mean peak area ratio (light:heavy) for experiments conducted with PBMCs. For peptide modified sequence, [+80] indicates phosphorylation, [+57] indicates carbamidomethylation, [+16] indicates oxidation. Peptide Label indicates phosphorylation site (if applicable).
		PBMC stimulation	SEB+																		SEB-
		Kinase Inhibitor	none						ATMi						DNAPKi				ATRi		none		ATMi		DNAPKi		ATRi
		Irradiation	mock			5Gy			mock			5Gy			mock		5Gy		mock	5Gy	mock	5Gy	mock	5Gy	mock	5Gy	mock	5Gy
		Biological Replicate	A	B	C	A	B	C	A	B	C	A	B	C	A	B	A	B	A	A	A	A	A	A	A	A	A	A
Protein Name	Peptide Modified Sequence	Peptide Label
sp|O00762|UBE2C_HUMAN	GISAFPESDNLFK	UBE2C_pan_GISA	14.6431	14.4022	12.6116	14.679	12.8759	15.5027	15.6913	12.8963	14.8624	16.0105	15.2596	15.5637	12.0616	14.1139	16.2813	15.4323	7.86031	9.27977	0.176718	0.122151	0.113797	0.109817	0.0887726	0.0812368	0.0620595	0.06477
sp|O00762|UBE2C_HUMAN	LSLEFPSGYPYNAPTVK	UBE2C_pan_LSLE	34.4212	31.8102	27.9176	31.8668	28.1063	35.2359	34.1857	29.8867	33.8804	34.8738	32.9511	33.9626	27.2447	32.2674	37.7866	34.9033	16.8801	19.9891	0.526016	0.333687	0.3009	0.275996	0.214188	LOQ	LOQ	LOQ
sp|O14757|CHK1_HUMAN	VTSGGVSES[+80]PSGFSK	CHK1_pS286_VTSG	LOQ	LOQ	LOQ	LOQ	LOQ	LOQ	LOQ	LOQ	LOQ	LOQ	LOQ	LOQ	LOQ	LOQ	LOQ	LOQ	LOQ	LOQ	LOQ	LOQ	LOQ	LOQ	LOQ	LOQ	LOQ	LOQ
sp|O14757|CHK1_HUMAN	YSSS[+80]QPEPR	CHEK1_pS317_YSSS	0.0506931	0.0493996	0.0646523	0.114437	0.0704838	0.0898476	0.051193	0.0413585	0.0569525	0.107544	0.104996	0.109452	0.0420635	0.0540766	0.147259	0.126807	0.021316	0.0230703	LOQ	LOQ	LOQ	LOQ	LOQ	LOQ	LOQ	LOQ
sp|O14757|CHK1_HUMAN	YSSSQPEPR	CHEK1_pan_YSSS	1.00107	1.07258	0.906808	0.745879	0.989634	0.827057	1.02414	1.00652	0.841393	0.973577	0.927136	0.869596	1.00155	0.961264	0.86948	0.761374	0.399322	0.449764	LOQ	LOQ	LOQ	LOQ	LOQ	LOQ	LOQ	LOQ
sp|O15360|FANCA_HUMAN	QQAAPDADLSQEPHLF	FANCA_pan_QQAA	0.597195	0.855906	0.716063	0.501899	0.752839	0.6255	0.620961	0.742491	0.646414	0.584798	0.687424	0.658035	0.809777	0.703317	0.735886	0.659388	0.317688	0.329208	LOQ	LOQ	LOQ	LOQ	LOQ	LOQ	LOQ	LOQ
sp|O43502|RA51C_HUMAN	DLVSFPLSPAVR	RAD51C_pan_DLVS	1.85088	1.50931	1.72619	1.74009	1.42311	1.86677	1.90913	1.33338	1.70857	2.05934	1.50089	1.87576	1.48337	1.82611	1.64913	1.97297	0.858952	0.962834	0.131776	0.149757	0.156033	0.128761	0.12661	0.127489	0.111222	0.125811
sp|O43561|LAT_HUMAN	EYVNVS[+80]QELHPGAAK	LAT_pS224_EYVN	1.08274	1.22442	1.04326	1.04638	1.18733	1.14363	1.27333	1.00246	1.05856	1.15045	1.11244	0.811325	0.83154	1.08637	1.2269	0.988141	1.00627	1.00548	LOQ	1.22503	0.771587	1.08464	1.05378	1.32902	1.02133	1.10924
sp|O60673|DPOLZ_HUMAN	SGTLS[+80]PEIFEK	REV3L_pS1724_SGTL	0.0594768	0.0586344	0.0529359	0.0557625	0.0574768	0.0583204	0.0653013	0.047852	0.0522849	0.0723723	0.0534379	0.0528594	0.0581923	0.0623897	0.0684064	0.049231	0.0467583	0.0637409	LOQ	LOQ	LOQ	LOQ	LOQ	LOQ	LOQ	LOQ
sp|O60673|DPOLZ_HUMAN	SGTLSPEIFEK	REV3L_pan_SGTL	0.0489465	LOQ	LOQ	LOQ	LOQ	LOQ	0.0524585	LOQ	LOQ	0.0485146	LOQ	LOQ	LOQ	LOQ	LOQ	0.0453429	LOQ	LOQ	LOQ	LOQ	LOQ	LOQ	LOQ	LOQ	LOQ	LOQ
sp|O60934|NBN_HUMAN	IPNYQLS[+80]PTK	NBN_pS432_IPNY	0.0320864	0.0318876	0.0290659	0.0352028	0.0383137	0.0359282	0.0344252	0.0444412	0.0324169	0.0414248	0.0311346	0.0306903	0.0382965	0.0297822	0.0389182	0.0336605	0.033412	0.0292987	LOQ	0.025679	LOQ	LOQ	LOQ	0.0251681	LOQ	LOQ
sp|O60934|NBN_HUMAN	IPNYQLSPTK	NBN_pan_IPNY	0.0557831	0.0685137	0.0457766	0.0596058	0.0904805	0.0546591	0.0564896	0.0817554	0.0484393	0.080003	0.0615705	0.0565445	0.0850719	0.0574611	0.0847961	0.0581747	0.193884	0.180551	0.149999	0.135929	0.149971	0.181317	0.152536	0.127885	0.137833	0.0999849
sp|O60934|NBN_HUMAN	TTTPGPSLS[+80]QGVSVDEK	NBN_pS343_TTTP	0.253185	0.124795	0.155409	1.48469	0.692648	1.02853	0.204561	0.106546	0.128206	0.977989	0.477781	0.617718	0.116233	0.159581	0.967519	0.996828	0.303043	0.968509	LOQ	1.08884	LOQ	0.190579	LOQ	0.979502	LOQ	0.881856
sp|O60934|NBN_HUMAN	TTTPGPSLSQGVSVDEK	NBN_pan_TTTP	2.62452	3.06549	2.00471	1.5687	2.35367	1.82768	3.10335	2.48232	2.08723	2.13242	2.789	2.40949	2.78665	2.4141	2.72922	1.97923	2.75514	2.39496	1.77325	1.21326	1.88736	1.5582	1.83012	1.17262	1.62836	1.26487
sp|O75417|DPOLQ_HUMAN	NTELNEEQEVISNLETK	POLQ_pan_NTEL	0.312196	0.399109	0.2187	0.238124	0.253695	0.219898	0.322589	0.234531	0.214702	0.291552	0.237866	0.22749	0.25167	0.254528	0.303972	0.203775	LOQ	LOQ	LOQ	LOQ	LOQ	LOQ	LOQ	LOQ	LOQ	LOQ
sp|O96013|PAK4_HUMAN	RPLS[+80]GPDVGTPQPAGLASGAK	PAK4_S181_RPLS	0.0404523	0.0479823	0.0346623	LOQ	0.045633	LOQ	LOQ	0.0424669	0.039624	0.0373623	LOQ	LOQ	0.0516193	LOQ	0.0381536	LOQ	0.036171	0.0360407	LOQ	LOQ	LOQ	LOQ	LOQ	LOQ	LOQ	LOQ
sp|O96013|PAK4_HUMAN	RPLSGPDVGTPQPAGLASGAK	PAK4_pan_RPLS	LOQ	LOQ	LOQ	LOQ	LOQ	LOQ	LOQ	LOQ	LOQ	LOQ	LOQ	LOQ	LOQ	LOQ	LOQ	LOQ	LOQ	LOQ	LOQ	LOQ	LOQ	LOQ	LOQ	LOQ	LOQ	LOQ
sp|O96017|CHK2_HUMAN	ILGETS[+80]LM[+16]R	CHEK2_pS379_ILGE	LOQ	LOQ	LOQ	LOQ	LOQ	LOQ	LOQ	LOQ	LOQ	LOQ	LOQ	LOQ	LOQ	LOQ	LOQ	LOQ	LOQ	LOQ	LOQ	LOQ	LOQ	0.0743426	LOQ	0.0849914	LOQ	LOQ
sp|O96017|CHK2_HUMAN	TLC[+57]GT[+80]PTYLAPEVLVSVGTAGYNR	CHK2_pT387_TLCG	LOQ	LOQ	LOQ	LOQ	LOQ	LOQ	LOQ	LOQ	LOQ	LOQ	LOQ	LOQ	LOQ	LOQ	LOQ	LOQ	LOQ	LOQ	LOQ	LOQ	LOQ	LOQ	LOQ	LOQ	LOQ	LOQ
sp|O96017|CHK2_HUMAN	TLC[+57]GTPTYLAPEVLVSVGTAGYNR	CHEK2_pan_TLCG	2.31863	4.24856	2.44614	2.38774	2.98816	2.60059	2.54128	2.4231	2.54509	2.07422	2.79754	2.49192	2.68837	2.59216	3.88004	2.24581	1.95758	2.23068	LOQ	2.08189	2.25466	2.24139	2.35556	2.07876	2.6955	2.1403
sp|P04406|G3P_HUMAN	GALQNIIPASTGAAK	GAPDH_pan_GALQ	189.296	192.432	169.856	160.702	178.318	161.237	189.651	159.319	176.03	196.254	190.045	155.001	196.891	184.89	169.531	172.457	134.648	141.2	103.786	93.4079	96.044	97.548	110.47	101.7	106.69	99.4211
sp|P04406|G3P_HUMAN	GALQNIIPASTGAAK[+0]	GAPDH_pan_GALQshift	4.6523	5.17277	4.61953	4.1858	4.20084	4.6207	4.62489	4.38372	4.67511	5.81932	4.32944	5.0631	5.07878	4.14259	4.73695	4.84287	3.464	3.70165	1.38215	3.3836	3.84669	2.81213	3.75088	3.48518	3.66484	3.02043
sp|P04637|P53_HUMAN	ALPNNTSSS[+80]PQPK	TP53_pS315_ALPN	0.586132	0.45061	0.469993	1.39832	1.13166	2.60079	0.558625	0.333921	0.553918	1.88719	0.97281	1.49573	0.459721	0.849406	2.81462	2.39289	2.05218	2.19428	LOQ	0.165176	0.0817453	0.0991549	0.113597	0.116359	0.111051	0.0862319
sp|P04637|P53_HUMAN	MEEPQSDPSVEPPLS[+80]QETFSDLWK	P53_pS15_MEEP	LOQ	LOQ	LOQ	LOQ	LOQ	LOQ	LOQ	LOQ	LOQ	LOQ	LOQ	LOQ	LOQ	LOQ	LOQ	LOQ	LOQ	LOQ	LOQ	LOQ	LOQ	LOQ	LOQ	LOQ	LOQ	LOQ
sp|P05412|JUN_HUMAN	NSDLLTS[+80]PDVGLLK	JUN_pS63_NSDL	0.984931	1.25503	LOQ	LOQ	1.30875	1.31755	LOQ	1.35487	1.07256	LOQ	LOQ	LOQ	1.39478	1.44748	1.49661	1.24183	1.47639	2.67181	LOQ	0.992311	LOQ	LOQ	LOQ	LOQ	LOQ	LOQ
sp|P05412|JUN_HUMAN	NSDLLTSPDVGLLK	JUN_pan_NSDL	1.26406	1.44466	1.21999	1.14256	1.50583	1.32237	1.20855	1.55639	1.20394	1.13904	1.86684	1.6313	1.67908	1.39632	2.0289	1.83298	1.75993	2.02841	LOQ	0.55682	LOQ	LOQ	LOQ	LOQ	LOQ	LOQ
sp|P06400|RB_HUMAN	IPGGNIYIS[+80]PLK	RB1_pS807_IPGG	LOQ	LOQ	LOQ	LOQ	LOQ	LOQ	LOQ	LOQ	LOQ	LOQ	LOQ	LOQ	LOQ	LOQ	LOQ	LOQ	LOQ	LOQ	LOQ	LOQ	LOQ	LOQ	LOQ	LOQ	LOQ	LOQ
sp|P06400|RB_HUMAN	IPGGNIYISPLK	RB1_pan_IPGG	0.17749	0.201831	0.175158	0.195856	0.254478	0.175436	0.149284	0.239988	0.176669	0.222056	0.180914	0.164974	0.257014	0.171709	0.177984	0.208717	0.6072	0.590212	0.145094	0.170023	0.229224	0.165079	0.121558	0.109427	0.128895	0.133031
sp|P06493|CDK1_HUMAN	VYT[+80]HEVVTLWYR	CDK1_pT161_VYTH	0.578327	0.518911	0.352799	0.83472	0.380315	0.564274	0.686683	0.293172	0.612612	0.750534	0.55423	0.660244	0.434501	0.499188	0.683974	0.583356	0.352466	0.413183	LOQ	LOQ	LOQ	LOQ	LOQ	LOQ	LOQ	LOQ
sp|P06493|CDK1_HUMAN	VYTHEVVTLWYR	CDK1_pan_VYTH	41.6133	52.8824	39.5548	40.76	44.195	49.9583	46.3195	44.791	47.3559	43.0188	57.6576	43.95	40.4786	53.2185	60.8093	45.8943	25.5556	29.2507	LOQ	0.483194	0.460555	0.420639	0.407035	0.411757	0.316158	0.279957
sp|P07437|TBB5_HUMAN	ISVYYNEATGGK	TUBB_pan_ISVY	94.5917	106.043	124.181	91.7402	101.056	82.0942	96.3847	95.8074	100.215	83.2573	110.01	100.563	87.2994	76.6757	96.5427	82.3481	116.288	91.0306	LOQ	38.5141	39.1085	31.2811	33.7971	41.5771	39.0921	42.4312
sp|P09211|GSTP1_HUMAN	YISLIYTNYEAGK	GSTP1_pan_YISL	2.16187	2.40795	4.48428	2.20527	2.33744	4.48442	2.18123	2.44955	4.95404	2.28314	2.26529	4.94609	2.56303	5.22551	3.55064	4.85709	2.92259	3.44102	7.90264	7.82769	7.17007	8.54246	6.64625	8.32698	6.48821	7.88173
sp|P09874|PARP1_HUMAN	EELGFRPEYS[+80]ASQLK	PARP1_pS177_EELG	LOQ	LOQ	LOQ	LOQ	LOQ	LOQ	LOQ	LOQ	LOQ	LOQ	LOQ	LOQ	LOQ	LOQ	LOQ	LOQ	LOQ	LOQ	LOQ	LOQ	LOQ	LOQ	LOQ	LOQ	LOQ	LOQ
sp|P09874|PARP1_HUMAN	EELGFRPEYSASQLK	PARP1_pan_EELG	1.98984	2.06393	1.69068	1.58077	3.06627	2.00633	2.33801	2.26942	1.7666	2.40608	2.18483	2.09829	2.27718	1.91231	2.79658	2.37755	1.6505	2.44339	1.17565	1.29353	0.984836	1.48138	1.47644	1.52073	1.38285	1.25141
sp|P09874|PARP1_HUMAN	MAIMVQS[+80]PMFDGK	PARP1_pS41_MAIM	LOQ	LOQ	LOQ	LOQ	LOQ	LOQ	LOQ	LOQ	LOQ	LOQ	LOQ	LOQ	LOQ	LOQ	LOQ	LOQ	LOQ	LOQ	LOQ	LOQ	LOQ	LOQ	LOQ	LOQ	LOQ	LOQ
sp|P10909|CLUS_HUMAN	ASSIIDELFQDR	CLU_pan_ASSI	1.58453	1.41412	1.98181	1.55958	1.71953	2.3679	1.65758	1.52168	1.88156	1.59305	1.83043	2.28404	1.38096	1.9755	1.96161	2.39263	3.05938	4.2672	4.32886	5.37137	5.85902	6.99842	9.53964	9.88488	9.09258	9.89124
sp|P12004|PCNA_HUMAN	DLSHIGDAVVISC[+57]AK	PCNA_pan_DLSH	372.627	409.804	387.886	311.62	378.94	392.563	380.512	350.409	369.28	374.963	379.604	365.029	404.159	399.439	398.467	388.96	309.921	340.091	42.1705	42.9927	40.9568	38.5248	40.4277	40.7478	39.555	39.549
sp|P12004|PCNA_HUMAN	DLSHIGDAVVISC[+57]AK[+114]DGVK	PCNA_uK164_DLSH	1.09693	1.78241	1.69868	0.98815	1.02705	1.15177	1.11586	1.40288	1.32211	1.19358	1.14608	1.42355	1.61259	1.80637	1.34729	1.35107	1.70002	1.50527	0.221143	0.596038	0.221111	0.706395	0.220218	0.482206	0.227235	0.458787
sp|P12004|PCNA_HUMAN	LVQGSILK	PCNA_pan_LVQG	97.7008	86.0836	89.0409	87.5763	85.131	101.468	90.8047	76.9849	94.2855	94.1291	80.9945	94.2613	76.2233	89.4787	92.2	97.6199	82.0016	90.1453	13.5169	11.3188	12.4599	14.5345	13.8717	14.2472	13.9352	14.0804
sp|P16104|H2AX_HUMAN	ATQAS[+80]QEY	H2AX_pS139_ATQA	0.0150882	0.01039	0.021346	0.0308092	0.0242054	0.0407947	0.019469	0.0171505	0.0197018	0.0191862	0.0166826	0.0245522	0.00581651	0.0115704	0.0119967	0.0186103	0.031973	0.0450635	0.00326924	0.0228117	0.00230106	0.0146071	0.00214765	0.0123724	0.00485644	0.012629
sp|P20700|LMNB1_HUMAN	AGGPTT[+80]PLS[+80]PTR	LMNB1_pT20pS23_AGGP	7.68941	7.65481	5.15133	0.643623	1.4861	0.500114	8.17593	6.91185	6.32009	1.72921	1.95553	1.61415	7.09971	8.10738	1.68861	0.615463	3.46239	2.07226	LOQ	LOQ	LOQ	LOQ	LOQ	0.525364	LOQ	LOQ
sp|P20700|LMNB1_HUMAN	AGGPTT[+80]PLSPTR	LMNB1_pT20_AGGP	0.324315	0.284238	0.241377	0.286584	0.254118	0.226848	0.323829	0.27634	0.255521	0.297693	0.210184	0.186758	0.273601	0.269761	0.250163	0.229288	0.291856	0.42032	LOQ	0.36826	0.168284	0.183298	0.161439	0.267214	0.152365	0.294975
sp|P20700|LMNB1_HUMAN	AGGPTTPLS[+80]PTR	LMNB1_pS23_AGGP	2.9022	3.33274	3.19769	1.03531	1.44116	1.32173	3.11435	2.99625	3.51852	1.48452	1.46564	1.51822	3.24445	3.50217	1.46999	1.40158	3.38242	2.97309	LOQ	0.15018	0.189649	0.14881	0.304827	0.280019	0.477942	0.454355
sp|P20700|LMNB1_HUMAN	AGGPTTPLSPTR	LMNB1_pan_AGGP	LOQ	LOQ	LOQ	LOQ	LOQ	LOQ	LOQ	LOQ	LOQ	LOQ	LOQ	LOQ	LOQ	LOQ	LOQ	LOQ	LOQ	LOQ	LOQ	LOQ	LOQ	LOQ	LOQ	LOQ	LOQ	LOQ
sp|P30305|MPIP2_HUMAN	LLGHS[+80]PVLR	CDC25B_pS160_LLGH	0.0724447	0.066429	0.068617	LOQ	LOQ	LOQ	0.0828804	0.0525138	0.0678697	0.0350639	0.0229073	0.0256765	0.0555134	0.0645377	LOQ	LOQ	LOQ	LOQ	LOQ	LOQ	LOQ	LOQ	LOQ	LOQ	LOQ	LOQ
sp|P30305|MPIP2_HUMAN	SPS[+80]MPC[+57]SVIRPILK	CDC25B_pS323_SPSM	0.184517	0.0310231	0.0829146	0.166643	0.047893	0.122944	0.18248	0.0392176	0.0920528	0.17732	0.0400918	0.107674	0.0313362	0.0743962	0.0416999	0.0850338	0.0610903	0.0679158	LOQ	LOQ	LOQ	LOQ	LOQ	LOQ	LOQ	LOQ
sp|P30305|MPIP2_HUMAN	SPSMPC[+57]SVIRPILK	CDC25B_pan_SPSM	0.0656981	0.0811308	0.0775863	0.0531609	0.0731947	0.052117	0.0720233	0.105077	0.078817	0.101792	0.0654888	0.0667552	0.122664	0.0781953	0.0611363	0.0645407	0.0431003	0.0352987	LOQ	LOQ	LOQ	LOQ	LOQ	LOQ	LOQ	LOQ
sp|P30307|MPIP3_HUMAN	SPS[+80]MPENLNRPR	MPIP3_pS216_SPSM	LOQ	LOQ	LOQ	LOQ	LOQ	LOQ	LOQ	LOQ	LOQ	LOQ	LOQ	LOQ	LOQ	LOQ	LOQ	LOQ	LOQ	LOQ	LOQ	LOQ	LOQ	LOQ	LOQ	LOQ	LOQ	LOQ
sp|P30307|MPIP3_HUMAN	SPSMPENLNRPR	MPIP3_pan_SPSM	LOQ	LOQ	LOQ	LOQ	LOQ	LOQ	LOQ	LOQ	LOQ	LOQ	LOQ	LOQ	LOQ	0.209547	0.2154	LOQ	LOQ	LOQ	LOQ	LOQ	LOQ	0.158503	0.187082	0.319228	LOQ	LOQ
sp|P31350|RIR2_HUMAN	DIQHWESLKPEER	RRM2_pan_DIQH	9.02008	7.22128	6.81763	9.93277	6.84625	8.41419	10.2268	6.18364	8.2292	11.0043	7.74331	7.75724	5.44952	7.24807	8.73085	7.87818	3.18622	3.45075	0.520667	0.488252	0.388739	0.391829	0.32877	0.417242	0.356877	0.347263
sp|P31350|RIR2_HUMAN	IEQEFLTEALPVK	RRM2_pan_IEQE	11.1644	8.60859	7.85378	10.4915	8.53216	9.77792	12.1214	7.2964	8.70921	12.702	8.85152	8.90473	6.56234	8.65992	11.3803	9.86339	3.38411	3.9614	0.129183	0.107341	LOQ	LOQ	LOQ	LOQ	LOQ	LOQ
sp|P38398|BRCA1_HUMAN	NYPS[+80]QEELIK	BRCA1_pS1524_NYPS	0.694417	0.794219	0.710374	1.15341	1.23905	1.23788	0.667715	0.67233	0.67263	1.14589	1.03484	1.13747	0.726778	0.655016	1.34677	1.20634	0.312958	0.488086	LOQ	0.0350436	LOQ	0.025681	LOQ	0.026417	LOQ	LOQ
sp|P38398|BRCA1_HUMAN	NYPSQEELIK	BRCA1_pan_NYPS	0.839599	1.08456	0.742476	0.365809	0.55518	0.38787	0.858485	0.851012	0.735781	0.578856	0.628971	0.479843	1.00095	0.772629	0.570627	0.412333	0.444453	0.38889	0.0347576	0.016823	0.0339307	0.0148904	0.0276962	0.0150655	0.0247397	0.0149585
sp|P39748|FEN1_HUMAN	SIEEIVR	FEN1_pan_SIEE	30.7299	40.5635	29.1086	26.8469	34.3013	30.1497	32.9022	33.5152	28.298	32.9417	35.6375	30.2341	37.2667	32.7609	40.1437	29.5715	22.5282	24.2871	7.09078	8.01745	6.81606	8.26787	6.33904	6.98499	6.6017	6.46518
sp|P42574|CASP3_HUMAN	IIHGSES[+80]MDSGISLDNSYK	CASP3_pS26_IIHG	1.03906	0.373393	0.617878	0.869273	0.691933	0.834032	0.896381	0.538643	0.756698	1.31398	1.10622	1.01485	0.542883	0.488841	0.928897	1.11046	0.528899	1.29753	LOQ	0.317853	0.382787	0.457797	0.368587	0.333164	0.436656	0.344745
sp|P46013|KI67_HUMAN	DINTFLGT[+80]PVQK	MKI67_pT1801_DINT	0.269885	0.148061	0.197378	LOQ	LOQ	LOQ	0.310765	0.200631	0.193244	LOQ	LOQ	LOQ	0.137412	0.212966	LOQ	LOQ	0.0774025	LOQ	LOQ	LOQ	LOQ	LOQ	LOQ	LOQ	LOQ	LOQ
sp|P46013|KI67_HUMAN	DINTFLGTPVQK	MKI67_pan_DINT	2.00073	1.90307	1.58463	1.77669	1.77193	1.46684	2.54777	1.39383	1.49794	2.69225	1.85988	1.7643	1.53534	1.53608	1.80242	1.53568	1.05004	1.23035	LOQ	LOQ	LOQ	LOQ	LOQ	LOQ	LOQ	LOQ
sp|P46013|KI67_HUMAN	NINTFVET[+80]PVQK	MKI67_pT2406_NINT	0.203053	0.100612	0.131196	LOQ	LOQ	LOQ	0.256202	0.119202	0.0960247	LOQ	LOQ	LOQ	0.0908385	0.167059	LOQ	LOQ	LOQ	LOQ	LOQ	LOQ	LOQ	LOQ	LOQ	LOQ	LOQ	LOQ
sp|P49959|MRE11_HUMAN	IMS[+80]QSQVSK	MRE11_pS676_IMSQ	LOQ	LOQ	LOQ	LOQ	LOQ	LOQ	LOQ	LOQ	LOQ	LOQ	LOQ	LOQ	LOQ	LOQ	LOQ	LOQ	LOQ	LOQ	LOQ	LOQ	LOQ	LOQ	LOQ	LOQ	LOQ	LOQ
sp|P49959|MRE11_HUMAN	IMSQSQVSK	MRE11_pan_IMSQ	0.509582	0.615813	0.548661	0.401874	0.513626	0.492843	0.514364	0.553956	0.400664	0.514786	0.478018	0.454005	0.683473	0.552993	0.580639	0.607168	0.380823	0.43812	LOQ	0.493753	0.545933	0.486827	0.55131	0.563877	0.540919	0.460502
sp|P50613|CDK7_HUMAN	AYT[+80]HQVVTR	CDK7_pT170_AYTH	LOQ	LOQ	LOQ	LOQ	LOQ	LOQ	LOQ	LOQ	LOQ	0.0187251	LOQ	0.0101181	LOQ	LOQ	LOQ	LOQ	LOQ	LOQ	LOQ	LOQ	LOQ	LOQ	LOQ	LOQ	LOQ	0.0258178
sp|P51587|BRCA2_HUMAN	TS[+80]VSQTSLLEAK	BRCA2_pS1680_TSVS	LOQ	LOQ	LOQ	LOQ	LOQ	LOQ	LOQ	LOQ	LOQ	LOQ	LOQ	LOQ	LOQ	LOQ	LOQ	LOQ	LOQ	LOQ	LOQ	LOQ	LOQ	LOQ	LOQ	LOQ	LOQ	LOQ
sp|P51587|BRCA2_HUMAN	TSVSQTSLLEAK	BRCA2_pan_TSVS	LOQ	LOQ	LOQ	LOQ	LOQ	LOQ	0.363746	LOQ	LOQ	LOQ	LOQ	LOQ	LOQ	LOQ	0.354325	LOQ	LOQ	LOQ	LOQ	LOQ	LOQ	LOQ	LOQ	LOQ	LOQ	LOQ
sp|P54727|RD23B_HUMAN	IDIDPEETVK	RAD23B_pan_IDID	24.2618	27.1499	23.9575	22.522	29.7069	26.8222	26.8607	28.3724	24.64	27.9596	26.6482	27.9847	27.4133	26.3786	32.7812	28.7743	24.8961	28.6038	24.7139	26.6591	25.644	30.3869	28.5904	28.9143	26.3615	25.9254
sp|P54727|RD23B_HUMAN	ILNDDTALK	RAD23B_pan_ILND	27.4728	31.7068	25.9284	25.567	28.9042	28.8202	29.7291	28.2087	27.7994	31.4834	30.1951	30.7534	30.9866	29.8398	33.4542	31.8452	25.5868	28.6632	22.1798	24.1309	24.7296	26.459	26.4409	27.3631	23.4813	23.9534
sp|P63279|UBC9_HUMAN	DHPFGFVAVPTK	UBE2I_pan_DHPF	52.3517	55.8488	42.6198	47.7561	46.4422	44.6672	45.0744	55.457	48.664	46.3456	52.8701	50.7682	50.0913	39.3665	52.548	49.9689	51.2223	54.8966	67.827	70.1663	60.5416	63.4681	57.6606	76.7701	61.0638	79.7684
sp|P68133|ACTS_HUMAN	AVFPSIVGRPR	ACT_pan_AVFP	126.316	226.071	146.866	224.002	192	135.36	230.264	200.863	222.992	227.258	173.406	251.328	283.242	128.586	55.02	46.8218	245.077	325.175	LOQ	238.778	359.121	71.222	244.783	194.177	389.86	378.667
sp|Q00987|MDM2_HUMAN	AIS[+80]ETEENSDELSGER	MDM2_pS166_AISE	0.445928	0.271191	0.283214	0.661775	0.22379	0.432627	0.38987	0.259342	0.336335	0.661421	0.123754	0.163877	0.230169	0.292432	0.211236	0.159031	0.644653	0.526226	LOQ	LOQ	LOQ	LOQ	LOQ	LOQ	LOQ	LOQ
sp|Q00987|MDM2_HUMAN	AISETEENSDELSGER	MDM2_pan_AISE	LOQ	LOQ	LOQ	LOQ	LOQ	LOQ	LOQ	LOQ	LOQ	0.849302	LOQ	LOQ	LOQ	LOQ	LOQ	0.859598	LOQ	LOQ	LOQ	LOQ	LOQ	LOQ	LOQ	LOQ	LOQ	LOQ
sp|Q02223|TNR17_HUMAN	SLPAALS[+80]ATEIEK	TNFRSF17_pS173_SLPA	LOQ	LOQ	LOQ	LOQ	LOQ	LOQ	LOQ	LOQ	LOQ	LOQ	LOQ	LOQ	LOQ	LOQ	LOQ	LOQ	LOQ	LOQ	LOQ	LOQ	LOQ	LOQ	LOQ	LOQ	LOQ	LOQ
sp|Q02223|TNR17_HUMAN	SLPAALSATEIEK	TNFRSF17_pan_SLPA	0.0673467	LOQ	LOQ	0.0379095	0.0370819	LOQ	LOQ	LOQ	LOQ	LOQ	LOQ	LOQ	LOQ	LOQ	LOQ	LOQ	LOQ	LOQ	LOQ	0.0485665	LOQ	0.0446603	0.0376178	LOQ	LOQ	LOQ
sp|Q0VG06|FP100_HUMAN	APS[+80]PLGPTR	FAAP100_pS667_APSP	LOQ	LOQ	LOQ	LOQ	LOQ	LOQ	LOQ	LOQ	LOQ	LOQ	LOQ	LOQ	LOQ	LOQ	LOQ	LOQ	LOQ	LOQ	LOQ	LOQ	LOQ	LOQ	LOQ	LOQ	LOQ	LOQ
sp|Q0VG06|FP100_HUMAN	APSPLGPTR	FAAP100_pan_APSP	LOQ	LOQ	LOQ	LOQ	LOQ	LOQ	LOQ	LOQ	LOQ	LOQ	LOQ	LOQ	LOQ	LOQ	LOQ	LOQ	LOQ	LOQ	LOQ	LOQ	LOQ	LOQ	LOQ	LOQ	LOQ	LOQ
sp|Q12888|TP53B_HUMAN	IDEDGENT[+80]QIEDTEPMS[+80]PVLNSK	TP53B_pT543pS552_IDED	LOQ	LOQ	LOQ	LOQ	LOQ	LOQ	LOQ	LOQ	LOQ	LOQ	LOQ	LOQ	LOQ	LOQ	LOQ	LOQ	LOQ	LOQ	LOQ	LOQ	LOQ	LOQ	LOQ	LOQ	LOQ	LOQ
sp|Q12888|TP53B_HUMAN	IDEDGENT[+80]QIEDTEPMSPVLNSK	TP53B_pT543_IDED	LOQ	LOQ	LOQ	LOQ	LOQ	LOQ	LOQ	LOQ	LOQ	LOQ	LOQ	LOQ	LOQ	LOQ	LOQ	LOQ	LOQ	LOQ	LOQ	LOQ	LOQ	LOQ	LOQ	LOQ	LOQ	LOQ
sp|Q12888|TP53B_HUMAN	IDEDGENTQIEDTEPMS[+80]PVLNSK	TP53BP1_pS552_IDED	1.25043	1.55863	1.29404	1.21631	1.55244	1.42324	2.06519	1.6436	1.0582	1.56525	1.51884	1.33483	1.94162	1.04994	2.10772	1.36717	1.49333	1.5021	LOQ	0.531204	0.800784	0.982315	0.882776	0.465184	0.60005	LOQ
sp|Q12888|TP53B_HUMAN	IDEDGENTQIEDTEPMSPVLNSK	TP53BP1_pan_IDED	0.243834	0.439509	0.316704	0.216442	0.425409	0.227499	0.461991	0.499738	0.303368	0.410408	0.421807	0.303508	0.428355	0.346417	0.425038	0.315323	0.346018	0.317674	LOQ	0.0844814	0.177981	0.149577	0.19793	0.110182	0.194913	0.101769
sp|Q13315|ATM_HUMAN	NLS[+80]DIDQSFNK	ATM_pS2996_NLSD	LOQ	LOQ	LOQ	0.267976	0.320612	0.342183	LOQ	LOQ	LOQ	LOQ	LOQ	LOQ	LOQ	LOQ	0.32104	0.323552	LOQ	0.634413	LOQ	1.29972	LOQ	LOQ	LOQ	0.637291	LOQ	0.944374
sp|Q13315|ATM_HUMAN	NLSDIDQSFNK	ATM_pan_NLSD	0.803708	0.893021	0.905301	0.715629	0.686246	0.835498	0.87342	0.777358	0.901628	0.770088	0.944019	0.938552	0.752071	0.84119	0.830196	0.690934	1.3578	1.23995	4.54279	3.85558	4.39211	4.57475	4.64855	4.15383	4.82795	3.9897
sp|Q13315|ATM_HUMAN	SLEIS[+80]QSYTTTQR	ATM_pS367_SLEI	LOQ	LOQ	LOQ	LOQ	LOQ	LOQ	LOQ	LOQ	LOQ	LOQ	LOQ	LOQ	LOQ	LOQ	LOQ	LOQ	LOQ	LOQ	LOQ	1.18739	LOQ	LOQ	LOQ	0.874933	LOQ	0.948393
sp|Q13315|ATM_HUMAN	SLEISQSYTTTQR	ATM_pan_SLEI	0.943413	1.04593	1.04576	0.933834	0.896096	1.05999	0.941889	0.87467	1.03861	0.86513	1.08888	1.05395	0.885943	0.948383	1.06185	0.880352	1.58766	1.59255	5.51466	4.43836	5.27664	5.15063	5.42803	4.73406	5.90346	4.61762
sp|Q13535|ATR_HUMAN	GVELC[+57]FPENET[+80]PPEGK	ATR_pT1989_GVEL	0.246936	0.198761	0.190568	0.433906	0.348285	0.398762	0.286813	0.17964	0.234921	0.351153	0.331566	0.304153	0.175501	0.233246	0.490968	0.370294	LOQ	0.152145	LOQ	LOQ	LOQ	LOQ	LOQ	LOQ	LOQ	LOQ
sp|Q13535|ATR_HUMAN	GVELC[+57]FPENETPPEGK	ATR_pan_GVEL	0.481027	0.500163	0.386464	0.343893	0.30424	0.321726	0.523511	0.376733	0.407103	0.391851	0.402414	0.341407	0.386905	0.444622	0.432594	0.29492	0.289744	0.313741	0.114909	0.107278	0.0907607	0.0955639	0.0982901	0.100327	0.102712	0.0896685
sp|Q14566|MCM6_HUMAN	EIESEIDS[+80]EEELINK	MCM6_pS762_EIES	0.411666	0.646271	0.591452	1.64915	1.97602	3.09335	0.0964251	LOQ	LOQ	0.123745	LOQ	LOQ	0.412339	0.599372	2.58861	2.44207	3.02073	6.10302	LOQ	0.531846	LOQ	LOQ	0.0908331	0.378747	0.111354	0.457668
sp|Q14566|MCM6_HUMAN	EIESEIDSEEELINK	MCM6_pan_EIES	44.4578	33.9727	39.104	31.9741	28.8017	49.6871	35.6393	28.2709	44.934	33.9812	48.8738	47.6097	26.0135	38.5374	44.1844	40.7922	24.2348	31.0458	LOQ	1.29902	1.85749	1.89791	1.81274	2.07435	1.891	1.86739
sp|Q14676|MDC1_HUMAN	AQPFGFIDS[+80]DTDAEEER	MDC1_pS329_AQPF	LOQ	LOQ	LOQ	LOQ	LOQ	LOQ	LOQ	LOQ	LOQ	LOQ	LOQ	LOQ	LOQ	LOQ	LOQ	LOQ	LOQ	LOQ	LOQ	LOQ	LOQ	LOQ	LOQ	LOQ	LOQ	LOQ
sp|Q14676|MDC1_HUMAN	AQPFGFIDSDTDAEEER	MDC1_pan_AQPF	LOQ	LOQ	LOQ	LOQ	LOQ	LOQ	LOQ	LOQ	LOQ	LOQ	LOQ	LOQ	LOQ	LOQ	LOQ	LOQ	LOQ	LOQ	LOQ	LOQ	LOQ	LOQ	LOQ	LOQ	LOQ	LOQ
sp|Q14980|NUMA1_HUMAN	LSQLEEHLS[+80]QLQDNPPQEK	NUMA1_pS395_LSQL	0.0767061	0.094215	0.116529	0.91774	1.19882	1.03106	LOQ	LOQ	LOQ	0.0445423	LOQ	LOQ	0.0836116	0.0911958	1.504	1.23907	0.279316	2.11846	LOQ	4.37957	LOQ	0.0551303	0.0502989	4.10443	0.0698274	3.70364
sp|Q15554|TERF2_HUMAN	DLVLPTQALPAS[+80]PALK	TERF2_pS365_DLVL	2.55923	3.11551	2.47392	1.62843	2.26871	2.01561	2.84987	2.78474	2.63911	2.63169	2.62373	2.39032	3.16335	2.65341	2.67247	2.04083	1.30874	1.30281	LOQ	LOQ	LOQ	LOQ	LOQ	LOQ	LOQ	LOQ
sp|Q15554|TERF2_HUMAN	DLVLPTQALPASPALK	TERF2_pan_DLVL	1.86863	2.67199	1.94846	2.25491	2.93429	2.29749	2.07513	2.3169	1.98119	2.35608	2.69128	2.12912	2.56088	2.00005	3.03368	2.2038	2.6501	3.03494	2.37705	2.50276	2.35741	2.42978	2.22864	2.11769	1.94492	1.80993
sp|Q53HL2|BOREA_HUMAN	LTAEAIQT[+80]PLK	CDCA8_pT106_LTAE	LOQ	LOQ	LOQ	LOQ	LOQ	LOQ	LOQ	LOQ	LOQ	LOQ	LOQ	LOQ	LOQ	LOQ	LOQ	LOQ	LOQ	LOQ	LOQ	LOQ	LOQ	LOQ	LOQ	LOQ	LOQ	LOQ
sp|Q5UIP0|RIF1_HUMAN	ASQGLLSSIENSESDSSEAK	RIF1_pan_ASQG	0.217477	0.399724	0.243195	0.132652	0.276171	0.210135	0.23021	0.386658	0.258972	0.157926	0.242889	0.260715	0.349534	0.168748	0.277486	0.226424	0.080078	0.0731514	LOQ	LOQ	LOQ	LOQ	LOQ	LOQ	LOQ	LOQ
sp|Q6IBW4|CNDH2_HUMAN	FVQETELS[+80]QR	NCAPH2_pS492_FVQE	LOQ	LOQ	LOQ	LOQ	LOQ	LOQ	LOQ	LOQ	LOQ	LOQ	LOQ	LOQ	LOQ	LOQ	LOQ	LOQ	LOQ	LOQ	LOQ	LOQ	LOQ	LOQ	LOQ	LOQ	LOQ	LOQ
sp|Q6IBW4|CNDH2_HUMAN	FVQETELSQR	CNDH2_pan_FVQE	LOQ	LOQ	LOQ	LOQ	LOQ	LOQ	LOQ	LOQ	LOQ	LOQ	LOQ	LOQ	LOQ	LOQ	LOQ	LOQ	LOQ	LOQ	LOQ	LOQ	LOQ	LOQ	LOQ	LOQ	LOQ	LOQ
sp|Q86YC2|PALB2_HUMAN	NENLQESEILS[+80]QPK	PALB2_pS376_NENL	LOQ	LOQ	LOQ	LOQ	LOQ	LOQ	LOQ	LOQ	LOQ	LOQ	LOQ	LOQ	LOQ	LOQ	LOQ	LOQ	LOQ	LOQ	LOQ	LOQ	LOQ	LOQ	LOQ	LOQ	LOQ	LOQ
sp|Q8NG31|CASC5_HUMAN	SLS[+80]NPTPDYC[+57]HDK	CASC5_pS767_SLSN	0.0252992	LOQ	LOQ	0.0258761	LOQ	0.0271867	LOQ	0.0195492	LOQ	0.0360652	0.0195517	0.0219487	0.0238215	LOQ	0.0295118	0.0194308	LOQ	LOQ	LOQ	LOQ	LOQ	LOQ	LOQ	LOQ	LOQ	LOQ
sp|Q8NG31|CASC5_HUMAN	SLSNPTPDYC[+57]HDK	CASC5_pan_SLSN	0.973642	1.09247	0.929918	0.778784	0.963927	0.921092	0.918154	0.883411	0.890567	0.90085	0.836486	0.907637	1.00545	0.830384	0.986527	0.884272	0.294774	0.341066	LOQ	0.0188625	LOQ	LOQ	LOQ	LOQ	LOQ	LOQ
sp|Q8WXE1|ATRIP_HUMAN	LAAPSVSHVS[+80]PR	ATRIP_pS224_LAAP	0.397339	0.332714	0.31845	0.39404	0.429171	0.350369	0.350934	0.400437	0.288098	0.663265	0.283241	0.322474	0.594626	0.351752	0.32103	0.376288	0.214312	0.224083	LOQ	LOQ	LOQ	LOQ	LOQ	LOQ	LOQ	LOQ
sp|Q8WXE1|ATRIP_HUMAN	LSDGDMTSALR	ATRIP_pan_LSDG	0.590878	0.627378	0.526843	0.391189	0.46372	0.537958	0.70589	0.543013	0.56503	0.328869	0.504587	0.472554	0.513636	0.597463	0.471447	0.446453	0.345705	0.246986	0.115529	0.0735881	0.139316	0.0848005	0.151629	0.12775	0.142976	0.100456
sp|Q92541|RTF1_HUMAN	SASDLS[+80]EDLFK	RTF1_pS655_SASD	LOQ	LOQ	LOQ	LOQ	LOQ	LOQ	LOQ	LOQ	LOQ	LOQ	LOQ	LOQ	LOQ	LOQ	LOQ	LOQ	LOQ	LOQ	LOQ	0.0616313	LOQ	LOQ	LOQ	0.0717548	LOQ	0.069676
sp|Q92541|RTF1_HUMAN	SASDLSEDLFK	RTF1_pan_SASD	5.04083	5.87209	5.1824	4.45386	5.10266	5.10123	5.19617	5.09897	5.05382	5.73288	5.39941	5.44512	5.72464	5.32162	5.75615	5.57868	4.35733	4.52775	LOQ	3.52033	3.63514	3.88299	3.95192	4.00293	3.73011	3.24103
sp|Q92547|TOPB1_HUMAN	GVLT[+80]QTLEMR	TOPBP1_pT1062_GVEL	0.0518439	0.0567993	0.0522027	0.124582	0.070187	0.0715534	0.064647	0.0540275	0.0561175	0.0753022	0.0570586	LOQ	LOQ	0.0716196	0.0543679	0.049812	0.0491126	LOQ	0.0562858	0.0664598	0.0536764	0.0490446	0.050003	0.0815836	0.0590775	LOQ
sp|Q92547|TOPB1_HUMAN	GVLTQTLEMR	TOPBP1_pan_GVEL	1.34872	1.1505	1.12898	0.937073	1.20083	1.07562	1.37362	1.1333	0.969822	1.18884	1.14813	1.02036	1.30724	1.06683	1.17027	1.12187	0.729512	0.662677	LOQ	LOQ	LOQ	LOQ	LOQ	LOQ	LOQ	LOQ
sp|Q92547|TOPB1_HUMAN	QTVPDVNTEPSQNEQIIWDDPTAR	TOPBP1_pan_QTVP	8.32899	9.70319	8.25445	7.45346	10.6095	8.91026	10.7213	9.82773	8.37683	9.65638	8.56311	8.84007	8.37006	8.57732	10.7927	9.25878	4.83921	5.60185	LOQ	LOQ	LOQ	LOQ	LOQ	LOQ	LOQ	LOQ
sp|Q92878|RAD50_HUMAN	LFDVC[+57]GS[+80]QDFESDLDR	RAD50_pS635_LFDV	LOQ	LOQ	LOQ	0.0409375	0.0941549	0.10113	LOQ	LOQ	LOQ	0.0541259	0.0371639	0.0336065	LOQ	LOQ	LOQ	0.130843	0.119771	0.129082	LOQ	0.26223	LOQ	LOQ	LOQ	0.121186	LOQ	0.296776
sp|Q92878|RAD50_HUMAN	LFDVC[+57]GSQDFESDLDR	RAD50_pan_LFDV	0.185612	0.282958	0.449304	0.115276	0.522677	0.465313	0.374848	0.479962	0.574997	0.593098	0.500785	0.517471	1.00155	0.664906	0.518927	0.432147	0.577743	0.200599	0.575878	0.242812	0.325172	0.393528	0.634443	0.417043	0.77783	0.261008
sp|Q92878|RAD50_HUMAN	YELQQLEGS[+80]SDR	RAD50_pS470_YELQ	LOQ	LOQ	LOQ	LOQ	LOQ	LOQ	LOQ	LOQ	LOQ	LOQ	LOQ	LOQ	LOQ	LOQ	LOQ	LOQ	LOQ	LOQ	LOQ	LOQ	LOQ	LOQ	LOQ	LOQ	LOQ	LOQ
sp|Q96ER3|SAAL1_HUMAN	NGAAQPLDQPQEES[+80]EEQPVFR	SAAL1_pS237_NGAA	LOQ	LOQ	LOQ	0.122135	0.0942721	0.194636	LOQ	LOQ	LOQ	LOQ	LOQ	LOQ	LOQ	LOQ	0.0972882	0.124849	LOQ	0.136314	LOQ	0.267978	LOQ	LOQ	LOQ	0.175666	LOQ	0.237459
sp|Q96ER3|SAAL1_HUMAN	NGAAQPLDQPQEESEEQPVFR	SAAL1_pan_NGAA	3.59868	3.90305	3.00177	3.09925	2.84919	3.53095	3.94767	2.84707	3.81999	3.23452	3.21397	3.63758	2.8426	4.13911	3.47573	3.82466	1.86203	2.2672	LOQ	0.730073	0.70313	0.752784	0.754367	0.748673	0.789655	0.670669
sp|Q99638|RAD9A_HUMAN	SPQGPSPVLAEDS[+80]EGEG	RAD9A_pS387_SPQG	1.18464	0.846925	0.799901	1.27524	1.03279	1.17082	1.03896	0.847632	0.869111	1.43844	0.967328	1.25051	1.00814	0.933686	1.23252	1.16086	1.08996	1.86033	LOQ	1.58784	1.4416	1.61151	1.26007	1.62273	1.23211	1.65122
sp|Q99638|RAD9A_HUMAN	SPQGPSPVLAEDSEGEG	RAD9A_pan_SPQG	LOQ	LOQ	LOQ	LOQ	LOQ	LOQ	LOQ	LOQ	LOQ	LOQ	LOQ	LOQ	LOQ	LOQ	LOQ	LOQ	LOQ	LOQ	LOQ	LOQ	LOQ	LOQ	LOQ	LOQ	LOQ	LOQ
sp|Q9BVJ6|UT14A_HUMAN	DSGS[+80]QEVLSELR	UTP14A_pS453_DSGS	0.287769	0.258306	0.327014	0.946845	1.01188	1.03625	0.253566	0.222369	0.3008	0.328018	0.263904	0.372497	0.164145	0.172442	0.891807	0.945175	0.432493	0.961962	LOQ	0.282085	LOQ	LOQ	LOQ	0.148848	LOQ	0.15312
sp|Q9BVJ6|UT14A_HUMAN	DSGSQEVLSELR	UTP14A_pan_DSGS	15.5544	16.0895	12.8709	9.76369	12.231	10.8747	17.1596	14.6582	14.5631	16.0522	15.7171	15.5589	17.5524	15.5158	14.2079	10.7911	8.71089	7.13501	LOQ	1.65468	2.01675	2.33296	1.86616	1.60646	2.01515	1.21925
sp|Q9BX63|FANCJ_HUMAN	ATPELGSSENSASS[+80]PPR	FANCJ_pS1032_ATPE	0.173132	0.217706	0.2109	0.12667	0.197783	0.18233	0.184998	0.218095	0.198238	0.152115	0.195445	0.187744	0.213392	0.212498	0.198554	0.185802	0.0822394	0.0728779	LOQ	LOQ	LOQ	LOQ	LOQ	LOQ	LOQ	LOQ
sp|Q9BX63|FANCJ_HUMAN	ATPELGSSENSASSPPR	FANCJ_pan_ATPE	0.20193	0.32125	0.245728	0.162181	0.213555	0.241739	0.219513	0.236769	0.220478	0.207613	0.264554	0.25968	0.261357	0.249562	0.242825	0.259613	0.140242	0.17558	LOQ	LOQ	LOQ	LOQ	LOQ	LOQ	LOQ	LOQ
sp|Q9BX63|FANCJ_HUMAN	YST[+80]PPYLLEAASHLSPENFVEDEAK	FANCJ_pT918_YSTP	LOQ	LOQ	LOQ	LOQ	LOQ	LOQ	LOQ	LOQ	LOQ	LOQ	LOQ	LOQ	LOQ	LOQ	LOQ	LOQ	LOQ	LOQ	LOQ	LOQ	LOQ	LOQ	LOQ	LOQ	LOQ	LOQ
sp|Q9BX63|FANCJ_HUMAN	YSTPPYLLEAASHLS[+80]PENFVEDEAK	FANCJ_pS927_YSTP	LOQ	0.482862	0.483509	LOQ	0.4653	0.491169	LOQ	LOQ	0.510466	LOQ	0.487493	0.404072	0.399255	0.447878	0.437408	LOQ	0.452197	0.533871	LOQ	LOQ	LOQ	LOQ	LOQ	LOQ	LOQ	LOQ
sp|Q9BX63|FANCJ_HUMAN	YSTPPYLLEAASHLSPENFVEDEAK	FANCJ_pan_YSTP	LOQ	0.564562	0.507108	LOQ	0.281668	0.308058	LOQ	0.511633	0.55407	LOQ	0.35694	0.363919	0.492432	0.581961	0.294139	0.318851	0.251619	0.255477	LOQ	LOQ	LOQ	LOQ	LOQ	LOQ	LOQ	LOQ
sp|Q9BXW9|FACD2_HUMAN	K[+114]QLSSTVFK	FANCD2_uK561_KQLS	0.145307	0.206771	0.136662	0.184371	0.227126	0.276382	0.149704	0.161521	0.140402	0.184996	0.234098	0.213909	0.160308	0.171149	0.384403	0.258601	0.0668571	0.0675082	LOQ	LOQ	LOQ	LOQ	LOQ	LOQ	LOQ	LOQ
sp|Q9BXW9|FACD2_HUMAN	KQLSSTVFK	FANCD2_pan_KQLS	0.21132	0.219424	0.240863	0.174645	0.168927	0.241833	0.245533	0.185793	0.268846	0.172591	0.206889	0.217287	0.185451	0.298344	0.201837	0.213943	0.0994688	0.108169	LOQ	LOQ	LOQ	LOQ	LOQ	LOQ	LOQ	LOQ
sp|Q9BXW9|FACD2_HUMAN	QLSSTVFK	FANCD2_pan_QLSS	0.557452	0.547412	0.588946	0.415817	0.391751	0.576429	0.606916	0.480675	0.685781	0.4287	0.511239	0.571689	0.392624	0.703847	0.53367	0.506383	0.23875	0.273093	LOQ	LOQ	LOQ	LOQ	LOQ	LOQ	LOQ	LOQ
sp|Q9H400|LIME1_HUMAN	SSTC[+57]GAGT[+80]PPASSC[+57]PSLGR	LIME1_pT274_SSTC	LOQ	LOQ	LOQ	LOQ	LOQ	LOQ	LOQ	LOQ	LOQ	LOQ	LOQ	LOQ	LOQ	LOQ	LOQ	LOQ	LOQ	LOQ	LOQ	LOQ	LOQ	LOQ	LOQ	LOQ	LOQ	LOQ
sp|Q9H400|LIME1_HUMAN	SSTC[+57]GAGTPPASSC[+57]PSLGR	LIME1_pan_SSTC	LOQ	LOQ	LOQ	LOQ	LOQ	LOQ	3.6911	LOQ	LOQ	LOQ	LOQ	LOQ	LOQ	LOQ	LOQ	3.67224	LOQ	LOQ	LOQ	LOQ	2.57397	2.72956	LOQ	LOQ	LOQ	LOQ
sp|Q9NPD8|UBE2T_HUMAN	AS[+80]QLVGIEK	UBE2T_pS184_ASQL	LOQ	LOQ	LOQ	LOQ	LOQ	LOQ	LOQ	LOQ	LOQ	LOQ	LOQ	LOQ	LOQ	LOQ	LOQ	LOQ	LOQ	LOQ	LOQ	LOQ	LOQ	LOQ	LOQ	LOQ	LOQ	LOQ
sp|Q9NPD8|UBE2T_HUMAN	ASQLVGIEK	UBE2T_pan_ASQL	8.46015	11.4318	8.58053	8.18676	10.2545	9.14581	8.35811	9.92361	8.74822	9.17555	10.9057	9.08439	9.54696	7.73726	9.94499	9.22129	3.69479	4.17453	0.112929	0.0918584	0.0916968	0.0841215	0.0796464	0.0827629	0.0662701	0.0689515
sp|Q9NS91|RAD18_HUMAN	NDLQDTEIS[+80]PR	RAD18_pS471_NDLQ	0.533348	0.591387	0.457437	0.393951	0.461071	0.447994	0.59682	0.616831	0.538609	0.561224	0.503062	0.512501	0.539871	0.530034	0.509878	0.470389	0.206817	0.218903	LOQ	LOQ	LOQ	LOQ	LOQ	LOQ	LOQ	LOQ
sp|Q9NS91|RAD18_HUMAN	NHLLQFALES[+80]PAK	RAD18_pS99_NHLL	0.545386	0.493332	0.455592	0.400267	LOQ	0.488284	0.519046	0.50464	0.581019	0.590448	0.477166	0.479815	LOQ	0.417826	0.511122	LOQ	LOQ	LOQ	LOQ	LOQ	LOQ	LOQ	LOQ	LOQ	LOQ	LOQ
sp|Q9NS91|RAD18_HUMAN	NHLLQFALESPAK	RAD18_pan_NHLL	2.27389	2.56571	1.87971	2.30716	2.59353	2.59911	2.04202	2.27032	2.13321	2.33953	3.04354	2.40056	2.22096	1.9845	3.59462	2.5547	1.41012	1.67512	LOQ	LOQ	LOQ	LOQ	LOQ	LOQ	LOQ	LOQ
sp|Q9NVI1|FANCI_HUMAN	SADFS[+80]QSTSIGIK	FANCI_pS730_SADF	LOQ	LOQ	LOQ	LOQ	LOQ	LOQ	LOQ	LOQ	LOQ	LOQ	LOQ	LOQ	LOQ	LOQ	LOQ	LOQ	LOQ	LOQ	LOQ	LOQ	LOQ	LOQ	LOQ	LOQ	LOQ	LOQ
